# Supplementary material for: Cryo-EM structures and binding of mouse and human ACE2 to SARS-CoV-2 variants of concern indicate that mutations enabling immune escape could expand host range
Source: PLoS Pathog. 2023 Apr 5;19(4):e1011206. doi: 10.1371/journal.ppat.1011206 (PMC10109501; doi:10.1371/journal.ppat.1011206)
Supplement: S1 Dataset — (XLSX) [file ppat.1011206.s012.xlsx]

## Sheet: Fig1-mouse-ACE2-WT
Time (s)	300 nM	100 nM	33.3 nM
0	8.87e-05	0.00533869	-0.000289039
0.2	0.00154712	0.00704433	-0.000218384
0.4	0.00292548	0.00856648	-0.000187186
0.6	0.00422374	0.00990514	-0.000195446
0.8	0.00544189	0.0110603	-0.000243163
1	0.00657994	0.012032	-0.000330338
1.2	0.00763788	0.0128202	-0.00045697
1.4	0.00861573	0.0134248	-0.00062306
1.6	0.00951347	0.013846	-0.000828607
1.8	0.0103311	0.0140837	-0.00107361
2	0.0108353	0.0132186	-0.00164492
2.2	0.0114356	0.0121534	-0.00242788
2.4	0.0120645	0.011185	-0.00317997
2.6	0.0126285	0.0105483	-0.00392934
2.8	0.0130185	0.0102597	-0.00439346
3	0.0134404	0.0103959	-0.00451782
3.2	0.0135208	0.0109067	-0.00407249
3.4	0.013308	0.0115605	-0.00327057
3.6	0.0129616	0.0121388	-0.00235462
3.8	0.0125904	0.012581	-0.00156779
4	0.0120541	0.0127832	-0.000916946
4.2	0.0115303	0.0127333	-0.000684494
4.4	0.0108035	0.0120776	-0.000882042
4.6	0.00981708	0.0110095	-0.00126627
4.8	0.00880984	0.00961276	-0.00177869
5	0.008143	0.00814078	-0.00238442
5.2	0.00779413	0.00678694	-0.00282512
5.4	0.00812201	0.00619127	-0.0029185
5.6	0.00902391	0.00601026	-0.00288525
5.8	0.0102818	0.00609378	-0.00290956
6	0.0114949	0.00641064	-0.00302667
6.2	0.0127919	0.00692657	-0.00323245
6.4	0.0141509	0.00765361	-0.00338847
6.6	0.0155916	0.00878794	-0.00335556
6.8	0.0169176	0.0102179	-0.00309171
7	0.0184305	0.0117181	-0.00294304
7.2	0.02002	0.0132075	-0.0027809
7.4	0.0214095	0.0144332	-0.00273727
7.6	0.0225354	0.0150833	-0.00273592
7.8	0.0236305	0.0151877	-0.0029072
8	0.0243519	0.0147736	-0.00293254
8.2	0.0247689	0.0139903	-0.00290839
8.4	0.0250577	0.0128816	-0.00288966
8.6	0.025258	0.0118676	-0.0027869
8.8	0.0251618	0.0111068	-0.00250238
9	0.0249505	0.0108406	-0.00213333
9.2	0.0244762	0.0106505	-0.00198415
9.4	0.0237387	0.0104531	-0.00204154
9.6	0.0229778	0.0103692	-0.00216967
9.8	0.0224996	0.0104157	-0.00233726
10	0.0223203	0.0104534	-0.00256288
10.2	0.02242	0.0105842	-0.00275862
10.4	0.022722	0.0107909	-0.00277965
10.6	0.0232888	0.0109384	-0.00264179
10.8	0.0237664	0.0108847	-0.00228896
11	0.0239708	0.0105071	-0.00201273
11.2	0.0241642	0.0100089	-0.00166141
11.4	0.0243657	0.00946771	-0.00142266
11.6	0.0242009	0.00878012	-0.00137524
11.8	0.0240286	0.00814495	-0.00153882
12	0.0239699	0.00776	-0.00161015
12.2	0.023876	0.00755815	-0.00152395
12.4	0.0237795	0.00766871	-0.00119332
12.6	0.0238275	0.00824787	-0.000829593
12.8	0.0239527	0.00899585	-0.000460791
13	0.0241089	0.00978217	-0.000166037
13.2	0.0243172	0.0106828	3.65e-05
13.4	0.0245751	0.0115195	3.73e-05
13.6	0.0249646	0.0120732	-4.79e-05
13.8	0.0254535	0.0125389	-3.78e-05
14	0.0260239	0.0128704	0.000289635
14.2	0.0264721	0.0129115	0.000730513
14.4	0.0265707	0.0125531	0.000931172
14.6	0.0264248	0.0120863	0.000877843
14.8	0.0261635	0.0115114	0.000650978
15	0.0259371	0.0109895	0.000346192
15.2	0.0258445	0.0106897	-7.92e-05
15.4	0.0263245	0.0108734	-0.000166358
15.6	0.027105	0.0111938	0.000135263
15.8	0.0280614	0.011613	0.000534038
16	0.0290452	0.0120416	0.000829475
16.2	0.0300919	0.0124162	0.00113959
16.4	0.0310966	0.0126165	0.00144803
16.6	0.0321001	0.0127799	0.00148869
16.8	0.0331722	0.0128689	0.00135626
17	0.0344221	0.0129585	0.00115233
17.2	0.0357571	0.012853	0.000840597
17.4	0.0369322	0.012649	0.000449288
17.6	0.0380081	0.012337	0.000160501
17.8	0.0388713	0.0120299	-6.46e-05
18	0.0393471	0.0116963	-0.000270354
18.2	0.0394469	0.011485	-0.000287958
18.4	0.0394141	0.011366	-0.00011471
18.6	0.0394507	0.01147	0.000203264
18.8	0.0393946	0.0117335	0.00059887
19	0.0394031	0.0120501	0.00116573
19.2	0.0395149	0.0124719	0.00194559
19.4	0.0396328	0.0129658	0.0027363
19.6	0.0393198	0.0132965	0.00350135
19.8	0.038721	0.0135676	0.00413366
20	0.0380758	0.0138867	0.0045324
20.2	0.0373646	0.0142226	0.0043928
20.4	0.0364529	0.0143831	0.00386175
20.6	0.0355784	0.0145462	0.00297704
20.8	0.0349484	0.0144912	0.00194772
21	0.034387	0.0142989	0.000905688
21.2	0.0340136	0.0140071	0.000256046
21.4	0.0338248	0.0135577	-0.000273401
21.6	0.033796	0.0128185	-0.000754456
21.8	0.0339353	0.0120607	-0.00111426
22	0.0343524	0.0114529	-0.00150797
22.2	0.0349657	0.0109645	-0.00209834
22.4	0.0358307	0.0108453	-0.00258167
22.6	0.0369725	0.0111192	-0.00283393
22.8	0.0383509	0.0116814	-0.00283967
23	0.0396388	0.0122045	-0.00270411
23.2	0.0405296	0.0127757	-0.00264663
23.4	0.0410826	0.0134155	-0.00283886
23.6	0.041545	0.0141724	-0.00288757
23.8	0.0417221	0.0149148	-0.00294305
24	0.0415493	0.0155464	-0.00298846
24.2	0.0415194	0.0160785	-0.00286535
24.4	0.0416466	0.0164226	-0.00215814
24.6	0.0416623	0.0165691	-0.00139591
24.8	0.0416228	0.0165096	-0.000602803
25	0.0419019	0.0162908	0.000251542
25.2	0.0424012	0.0159948	0.00122551
25.4	0.0430461	0.0158165	0.00205231
25.6	0.0436278	0.0157051	0.00267888
25.8	0.0441162	0.0156498	0.00314615
26	0.0444316	0.0155662	0.00338192
26.2	0.0445293	0.0153202	0.00336473
26.4	0.0444544	0.0149024	0.00307493
26.6	0.044239	0.0143335	0.00253111
26.8	0.0438231	0.0136631	0.00150962
27	0.043247	0.0129363	0.000174648
27.2	0.0425659	0.0120614	-0.00114672
27.4	0.0418315	0.0109691	-0.00246686
27.6	0.0410476	0.0097926	-0.00376353
27.8	0.0403811	0.00865949	-0.00478899
28	0.0398225	0.00778385	-0.00533847
28.2	0.0395497	0.00721267	-0.00568234
28.4	0.0394306	0.00681759	-0.00580694
28.6	0.0397136	0.00667987	-0.00552706
28.8	0.0402031	0.00671098	-0.00504243
29	0.0409537	0.00692875	-0.00441826
29.2	0.0418813	0.00743586	-0.00360441
29.4	0.0431128	0.00840793	-0.00245978
29.6	0.0444632	0.00960888	-0.00113987
29.8	0.0459393	0.0112364	0.000454273
30	0.0473343	0.0131899	0.00204753
30.2	0.0484008	0.0150307	0.00317751
30.4	0.048985	0.0164521	0.00354521
30.6	0.0492271	0.0172914	0.00326858
30.8	0.0492134	0.0174269	0.00252839
31	0.0490623	0.0168071	0.00121711
31.2	0.0488245	0.0159211	-0.000239361
31.4	0.0485109	0.0148053	-0.0015374
31.6	0.0482211	0.013721	-0.00239154
31.8	0.0479105	0.0125111	-0.00311331
32	0.0473403	0.0111842	-0.00393023
32.2	0.0467598	0.0098229	-0.00455533
32.4	0.0464494	0.00864471	-0.00488032
32.6	0.0465816	0.00790434	-0.00489962
32.8	0.0470753	0.00775409	-0.00455936
33	0.0479736	0.00837064	-0.00341069
33.2	0.0490498	0.00950788	-0.00189561
33.4	0.0502128	0.0112097	-0.000351017
33.6	0.0512949	0.0131357	0.00086937
33.8	0.0523371	0.0150314	0.00171864
34	0.0533006	0.0165274	0.001934
34.2	0.0543024	0.0177045	0.00158363
34.4	0.0552885	0.0186119	0.000880125
34.6	0.0559805	0.0191447	-0.000158394
34.8	0.0563588	0.0193556	-0.00123097
35	0.0564579	0.0194118	-0.00212803
35.2	0.056181	0.0192716	-0.00281921
35.4	0.0553985	0.0187554	-0.00351102
35.6	0.0542398	0.0178792	-0.00408531
35.8	0.0528255	0.0168439	-0.00437775
36	0.0514507	0.0158296	-0.0045356
36.2	0.0500542	0.0149694	-0.00474237
36.4	0.0487443	0.0142705	-0.00490638
36.6	0.0478552	0.0139494	-0.00486763
36.8	0.0475271	0.0139261	-0.00477205
37	0.0474431	0.0140802	-0.0044808
37.2	0.0476739	0.014272	-0.003921
37.4	0.0483183	0.014532	-0.00309836
37.6	0.0492012	0.014773	-0.00226349
37.8	0.0502868	0.0151331	-0.00133677
38	0.051541	0.0154282	-0.000490176
38.2	0.0527433	0.0154542	9.87e-05
38.4	0.0541009	0.0153065	0.000621159
38.6	0.05555	0.0151918	0.00122463
38.8	0.0567972	0.0149439	0.00176805
39	0.0578343	0.0146599	0.00226412
39.2	0.0587483	0.0145357	0.0027502
39.4	0.0591138	0.0143942	0.00286104
39.6	0.0589619	0.014015	0.00231213
39.8	0.0582704	0.0133821	0.00102724
40	0.0574455	0.012593	-0.000464196
40.2	0.056702	0.0117163	-0.00181605
40.4	0.0560484	0.0109323	-0.00281378
40.6	0.055079	0.0102233	-0.00347868
40.8	0.0541963	0.00969688	-0.0038855
41	0.0532811	0.00925188	-0.00435199
41.2	0.0524234	0.00885533	-0.00486305
41.4	0.0517798	0.00863258	-0.00522919
41.6	0.0517487	0.00873287	-0.00534316
41.8	0.0521916	0.00916878	-0.00497157
42	0.0531773	0.0101877	-0.00393372
42.2	0.0543221	0.0115125	-0.00256529
42.4	0.0554904	0.0131737	-0.00107291
42.6	0.0566153	0.0150569	0.000508839
42.8	0.0576207	0.0168934	0.00201027
43	0.0582669	0.0182257	0.00302119
43.2	0.0587525	0.0192522	0.00375545
43.4	0.0591499	0.0196728	0.00420256
43.6	0.059514	0.0195014	0.00446282
43.8	0.0598197	0.0190051	0.00442368
44	0.0600104	0.0184305	0.00419184
44.2	0.0600008	0.017625	0.00365425
44.4	0.0599913	0.016458	0.00260137
44.6	0.0599975	0.0149852	0.00117483
44.8	0.06004	0.0134144	-0.000304413
45	0.0602657	0.0120757	-0.00157914
45.2	0.0608046	0.0111345	-0.00265706
45.4	0.0611153	0.0105763	-0.00341638
45.6	0.0611182	0.010367	-0.0041162
45.8	0.0609388	0.0103073	-0.00484144
46	0.0607765	0.0103455	-0.00534951
46.2	0.0605109	0.0103422	-0.00550203
46.4	0.0603236	0.0103166	-0.00541667
46.6	0.060259	0.0103543	-0.00502586
46.8	0.0603173	0.0105299	-0.0043512
47	0.0601707	0.0105113	-0.00401175
47.2	0.0597907	0.0103926	-0.00410627
47.4	0.0593928	0.0104064	-0.00424529
47.6	0.0590041	0.0103553	-0.00433947
47.8	0.0587291	0.0101567	-0.00437361
48	0.058743	0.00990926	-0.00439362
48.2	0.0591087	0.00987285	-0.0042348
48.4	0.0595354	0.00999334	-0.00426247
48.6	0.0602176	0.0105541	-0.00424544
48.8	0.0610127	0.0114163	-0.00421006
49	0.0617168	0.0125115	-0.00392879
49.2	0.0623983	0.0135982	-0.00362647
49.4	0.0632646	0.0145553	-0.00306464
49.6	0.0640403	0.0151322	-0.00229496
49.8	0.0646501	0.0155804	-0.00152543
50	0.0653261	0.0159463	-0.000959771
50.2	0.0660162	0.0162434	-0.000417799
50.4	0.066684	0.0165368	-4.04e-05
50.6	0.0672118	0.0167367	-0.000144967
50.8	0.0675461	0.0165475	-0.000542306
51	0.0676713	0.0160217	-0.000817157
51.2	0.0675642	0.0151153	-0.00108423
51.4	0.0671823	0.0139854	-0.00134439
51.6	0.0666879	0.0129257	-0.00162527
51.8	0.0662115	0.0122526	-0.00184278
52	0.0656952	0.0119038	-0.00211205
52.2	0.0654451	0.012097	-0.00200836
52.4	0.0655403	0.012545	-0.00160623
52.6	0.0659166	0.013216	-0.000901273
52.8	0.0664874	0.0137682	-0.000196172
53	0.0672296	0.0142952	0.000563245
53.2	0.0679266	0.0148058	0.00111248
53.4	0.068616	0.0153392	0.0013634
53.6	0.0692534	0.015644	0.00112599
53.8	0.0698518	0.0158363	0.000649159
54	0.0703695	0.015732	-0.000335465
54.2	0.0708466	0.0153394	-0.0016981
54.4	0.0710475	0.0147064	-0.00303899
54.6	0.0708889	0.0139901	-0.004012
54.8	0.0702682	0.0133646	-0.00464289
55	0.0691703	0.0129888	-0.00499639
55.2	0.0675897	0.0127223	-0.00515979
55.4	0.0658619	0.0126688	-0.00520793
55.6	0.0643816	0.0127265	-0.0050067
55.8	0.0633898	0.0128868	-0.00449441
56	0.0628494	0.0130028	-0.00356955
56.2	0.0627527	0.0132103	-0.00245454
56.4	0.063125	0.0134654	-0.00114871
56.6	0.0638186	0.0139975	0.000378753
56.8	0.0647853	0.0145168	0.00174205
57	0.0659036	0.0150144	0.00252252
57.2	0.0671013	0.0153701	0.00278488
57.4	0.0683495	0.0157683	0.00278371
57.6	0.0695573	0.0160562	0.00238368
57.8	0.0708663	0.0167794	0.00229422
58	0.0721569	0.0178676	0.00268731
58.2	0.0731789	0.0191552	0.00333554
58.4	0.0736847	0.0203459	0.00389895
58.6	0.0735708	0.021146	0.00412181
58.8	0.072821	0.0210285	0.00363802
59	0.071989	0.0202415	0.00275792
59.2	0.0713088	0.0190461	0.00171993
59.4	0.0708607	0.0176135	0.000442635
59.6	0.070575	0.0160798	-0.00096643
59.8	0.0704882	0.014742	-0.00243051
60	0.0705403	0.0136273	-0.00382296
60.2	0.0707147	0.0126362	-0.00533378
60.4	0.0708873	0.0115772	-0.00697814
60.6	0.0711007	0.0108695	-0.00845321
60.8	0.0711973	0.0104358	-0.00958105
61	0.0710499	0.0102404	-0.0103212
61.2	0.0707701	0.0103689	-0.0104648
61.4	0.0706122	0.0112113	-0.00991296
61.6	0.0703735	0.012209	-0.00914525
61.8	0.0698101	0.0131211	-0.00843654
62	0.068931	0.0139305	-0.00789905
62.2	0.0678226	0.014579	-0.00757701
62.4	0.0665563	0.0148598	-0.00742348
62.6	0.065428	0.015087	-0.00721197
62.8	0.0646516	0.0155347	-0.00692084
63	0.0642409	0.0159612	-0.00645708
63.2	0.0640928	0.0162598	-0.00568535
63.4	0.0641213	0.0164067	-0.00468626
63.6	0.0642899	0.0163893	-0.00371243
63.8	0.0646712	0.016169	-0.00276603
64	0.0654322	0.0159844	-0.00172503
64.2	0.0665727	0.0159915	-0.000749496
64.4	0.0680024	0.0159583	-1.92e-05
64.6	0.0695605	0.0156667	0.00064219
64.8	0.0711299	0.01522	0.000994466
65	0.0725253	0.0146416	0.000793963
65.2	0.0735923	0.0138885	0.000150232
65.4	0.0744208	0.0134023	-0.000600896
65.6	0.0752539	0.0135766	-0.00130844
65.8	0.0759971	0.0140682	-0.0017029
66	0.0765453	0.0147555	-0.00165797
66.2	0.0770745	0.0156571	-0.00131622
66.4	0.0775202	0.0165671	-0.000687136
66.6	0.0778404	0.0172574	0.000456192
66.8	0.0781959	0.0179626	0.00186667
67	0.0783748	0.0187593	0.00311841
67.2	0.0783988	0.0195609	0.00415396
67.4	0.0784989	0.0203172	0.0049417
67.6	0.0787344	0.0208693	0.00515247
67.8	0.0787837	0.0210161	0.00487918
68	0.0787515	0.020684	0.0043581
68.2	0.078359	0.0199117	0.00358717
68.4	0.0774784	0.0187635	0.00248761
68.6	0.0761437	0.0175339	0.00135
68.8	0.0745996	0.0164865	0.000271811
69	0.0731612	0.0156752	-0.000643554
69.2	0.0722326	0.0150607	-0.00113292
69.4	0.0718063	0.0145078	-0.00120483
69.6	0.0718947	0.0140849	-0.00122242
69.8	0.0725871	0.013596	-0.00124912
70	0.0736801	0.0130072	-0.00111673
70.2	0.0747982	0.0122465	-0.00108814
70.4	0.0757702	0.0115807	-0.0013176
70.6	0.0764736	0.010995	-0.00150559
70.8	0.0769734	0.0103979	-0.00170346
71	0.077239	0.00978652	-0.00227274
71.2	0.0772356	0.00923548	-0.00317108
71.4	0.0768317	0.00877999	-0.00418936
71.6	0.0760349	0.00838853	-0.00548432
71.8	0.0748968	0.00840052	-0.00680013
72	0.0734511	0.00860856	-0.00795418
72.2	0.0718725	0.0090348	-0.00881684
72.4	0.0705833	0.0096442	-0.00935579
72.6	0.0698279	0.0103122	-0.00968854
72.8	0.0696897	0.0109134	-0.00991159
73	0.0700233	0.0115333	-0.0103035
73.2	0.0708902	0.0120836	-0.0107774
73.4	0.0720772	0.0123144	-0.0111075
73.6	0.0731857	0.0122157	-0.0110616
73.8	0.0739189	0.0116565	-0.0109214
74	0.0745647	0.0108949	-0.0101655
74.2	0.0751332	0.0100565	-0.00899158
74.4	0.075706	0.00919907	-0.00802761
74.6	0.076602	0.00867931	-0.00745809
74.8	0.0777819	0.00867897	-0.00702164
75	0.0790141	0.00919135	-0.00673413
75.2	0.0802358	0.0100786	-0.00658079
75.4	0.0814518	0.0114557	-0.00613597
75.6	0.0822094	0.0127202	-0.00552662
75.8	0.0826522	0.0139311	-0.00484784
76	0.0829151	0.015055	-0.00437611
76.2	0.0829781	0.0161213	-0.00432168
76.4	0.082739	0.0169592	-0.00483971
76.6	0.0823326	0.0178549	-0.00553335
76.8	0.0818473	0.0186239	-0.00605836
77	0.0812712	0.0191592	-0.00636681
77.2	0.0806268	0.0193587	-0.00615076
77.4	0.080109	0.0193383	-0.00549793
77.6	0.0799358	0.0190608	-0.00466541
77.8	0.0800992	0.0187026	-0.00407398
78	0.0806616	0.0181548	-0.00384714
78.2	0.0817295	0.017704	-0.00375232
78.4	0.082836	0.0171901	-0.00377506
78.6	0.0835813	0.016453	-0.00383063
78.8	0.0838144	0.0153387	-0.00395333
79	0.08364	0.0140707	-0.00389156
79.2	0.0829942	0.0126522	-0.00410345
79.4	0.0823999	0.0115024	-0.00426208
79.6	0.082185	0.0109663	-0.00439176
79.8	0.0823198	0.0111586	-0.00446092
80	0.0824982	0.0119739	-0.00467272
80.2	0.0824898	0.0132819	-0.0046239
80.4	0.0823591	0.0147342	-0.00447191
80.6	0.0823167	0.0162134	-0.0041589
80.8	0.0824593	0.0176165	-0.00347791
81	0.0828961	0.0188625	-0.00269732
81.2	0.0836447	0.0197663	-0.00227766
81.4	0.0844555	0.0204396	-0.00219733
81.6	0.0851018	0.0207477	-0.00259313
81.8	0.0856651	0.0207607	-0.00332961
82	0.0860482	0.0205529	-0.00423983
82.2	0.0862513	0.0201837	-0.00480629
82.4	0.0863674	0.0195847	-0.00502765
82.6	0.0865488	0.018735	-0.0048915
82.8	0.086755	0.0179199	-0.00469689
83	0.0870487	0.0172908	-0.0041897
83.2	0.0874827	0.0168531	-0.00382168
83.4	0.0877871	0.0163566	-0.00355665
83.6	0.0877333	0.0157685	-0.00357824
83.8	0.087167	0.014711	-0.00378687
84	0.0863768	0.0132079	-0.00433612
84.2	0.0854283	0.0115473	-0.00492309
84.4	0.0844865	0.0101943	-0.00555809
84.6	0.0835966	0.00917101	-0.00615346
84.8	0.0827186	0.00852398	-0.00667278
85	0.0818168	0.00826611	-0.00695616
85.2	0.0809762	0.00828026	-0.00720109
85.4	0.08024	0.00836011	-0.00736017
85.6	0.0798237	0.00898016	-0.00702081
85.8	0.079928	0.0101454	-0.00610526
86	0.0803549	0.0114771	-0.00489995
86.2	0.0811357	0.0128526	-0.00342583
86.4	0.0822189	0.014353	-0.00197608
86.6	0.0833911	0.0154946	-0.000816491
86.8	0.0845312	0.0160692	-0.000126575
87	0.0855933	0.0163712	0.000322576
87.2	0.0864373	0.0166477	0.0003936
87.4	0.0869956	0.0169235	0.000205602
87.6	0.0874568	0.0173671	-0.000257324
87.8	0.0878562	0.0181905	-0.000686458
88	0.0882839	0.0192086	-0.00104186
88.2	0.0886245	0.0200531	-0.0011934
88.4	0.0888172	0.0205908	-0.00120717
88.6	0.0887268	0.0207905	-0.0014042
88.8	0.0884519	0.0206651	-0.00196843
89	0.0883126	0.0206185	-0.00257907
89.2	0.0885914	0.0208805	-0.00304991
89.4	0.0892277	0.0211526	-0.00347633
89.6	0.0900705	0.0211598	-0.00364988
89.8	0.0908076	0.0205685	-0.00395152
90	0.0908613	0.0189869	-0.00502549
90.2	0.0901818	0.0166174	-0.00657579
90.4	0.0888779	0.0138632	-0.00829797
90.6	0.0870975	0.0111531	-0.0100367
90.8	0.0851168	0.00883307	-0.0113983
91	0.083397	0.00720791	-0.0120378
91.2	0.0822315	0.0061571	-0.0121131
91.4	0.0817697	0.00568632	-0.0116511
91.6	0.0819835	0.00565616	-0.010743
91.8	0.082784	0.00617874	-0.00952988
92	0.0839737	0.00719018	-0.00815125
92.2	0.0851943	0.0084581	-0.00700245
92.4	0.0863664	0.009912	-0.00586064
92.6	0.0877316	0.0118565	-0.00442984
92.8	0.0890273	0.0138068	-0.00295615
93	0.0900784	0.0154819	-0.00164672
93.2	0.0907331	0.0167746	-0.000646463
93.4	0.0908203	0.0176062	-0.000276047
93.6	0.0901742	0.0178699	-0.00058182
93.8	0.0892048	0.0179758	-0.00113003
94	0.0881112	0.0179706	-0.00186468
94.2	0.0872401	0.0181338	-0.0023925
94.4	0.0868133	0.0186431	-0.00260878
94.6	0.0869374	0.0193357	-0.00267497
94.8	0.0874257	0.02007	-0.0028743
95	0.0881204	0.0207296	-0.00311764
95.2	0.0886229	0.0211472	-0.00355323
95.4	0.08897	0.0212237	-0.00427283
95.6	0.0890031	0.020933	-0.00526618
95.8	0.0886651	0.0200983	-0.00646939
96	0.088216	0.0190909	-0.0075913
96.2	0.0880955	0.0181926	-0.00828577
96.4	0.0881748	0.0173557	-0.00831346
96.6	0.0883652	0.0164864	-0.00775218
96.8	0.0886333	0.0157408	-0.00659083
97	0.0891209	0.0151984	-0.00486999
97.2	0.0898032	0.0148479	-0.00296959
97.4	0.0905881	0.0146773	-0.00123133
97.6	0.0915422	0.014702	0.000310297
97.8	0.0927007	0.0149988	0.00164422
98	0.0936938	0.015421	0.00240218
98.2	0.0942735	0.0156765	0.00264559
98.4	0.0944797	0.0158271	0.00260112
98.6	0.0942468	0.0157927	0.00225876
98.8	0.093587	0.0154883	0.00135518
99	0.0927874	0.014968	8.8e-05
99.2	0.0918469	0.0143383	-0.00154311
99.4	0.0909049	0.0135995	-0.00346176
99.6	0.0902243	0.0130778	-0.00517591
99.8	0.0899879	0.0129602	-0.00601461
100	0.0900276	0.0131001	-0.00599779
100.2	0.0903695	0.013372	-0.00533949
100.4	0.0910449	0.0137966	-0.00425441
100.6	0.0921284	0.0143398	-0.00312078
100.8	0.0933568	0.0149537	-0.00238696
101	0.094429	0.015528	-0.00210878
101.2	0.0952718	0.01616	-0.00208695
101.4	0.095891	0.016869	-0.00228927
101.6	0.0959643	0.0174371	-0.00264898
101.8	0.0956025	0.0177575	-0.00280907
102	0.0949847	0.0179466	-0.00269087
102.2	0.0940888	0.0179869	-0.00249436
102.4	0.0928412	0.0177514	-0.00238039
102.6	0.0913953	0.0175751	-0.00239892
102.8	0.0899125	0.0174219	-0.0029261
103	0.0885708	0.0172238	-0.00377302
103.2	0.0876162	0.0169352	-0.00452015
103.4	0.0872033	0.016624	-0.00511088
103.6	0.0874076	0.0161841	-0.00569487
103.8	0.0881522	0.0157469	-0.00617354
104	0.0893552	0.0154472	-0.00669276
104.2	0.0909093	0.0153586	-0.00753214
104.4	0.0924556	0.0154881	-0.00874529
104.6	0.093705	0.0156085	-0.0100077
104.8	0.0946425	0.0156595	-0.0110639
105	0.0953547	0.0157093	-0.0118659
105.2	0.0957015	0.0157937	-0.0121807
105.4	0.0959378	0.0159651	-0.0117769
105.6	0.0959599	0.0160556	-0.0109568
105.8	0.0956812	0.0159865	-0.00994678
106	0.095168	0.0159642	-0.00873293
106.2	0.0947062	0.0161496	-0.0075853
106.4	0.0942995	0.0162617	-0.00652864
106.6	0.0941093	0.016094	-0.00563214
106.8	0.0942268	0.0157531	-0.00474274
107	0.094598	0.0150991	-0.00402845
107.2	0.0949597	0.0141146	-0.00351224
107.4	0.0951342	0.0130236	-0.00337403
107.6	0.0952469	0.0122178	-0.00340484
107.8	0.0952812	0.0116399	-0.00387492
108	0.0951351	0.0111104	-0.00476399
108.2	0.0948558	0.0105031	-0.00577353
108.4	0.0946599	0.0100898	-0.00674804
108.6	0.0945171	0.0100173	-0.00774603
108.8	0.0944023	0.0101435	-0.00859291
109	0.0942742	0.0102849	-0.00940828
109.2	0.0941166	0.0104225	-0.0103421
109.4	0.0939893	0.0104238	-0.0114035
109.6	0.0941112	0.0104602	-0.0124596
109.8	0.0944604	0.0104936	-0.0134533
110	0.094936	0.0106853	-0.0139756
110.2	0.0955831	0.0109586	-0.0141276
110.4	0.0961766	0.0112316	-0.0139006
110.6	0.0965447	0.0111132	-0.0134865
110.8	0.0966918	0.0108632	-0.0128421
111	0.0969259	0.0106465	-0.0120361
111.2	0.0972377	0.0104717	-0.011006
111.4	0.097731	0.0104608	-0.00968984
111.6	0.0984014	0.0108379	-0.00801146
111.8	0.0993312	0.0117186	-0.00606921
112	0.100285	0.0129355	-0.00411805
112.2	0.101174	0.0143344	-0.00219406
112.4	0.10177	0.0155312	-0.000683081
112.6	0.102196	0.0164028	0.00023787
112.8	0.102507	0.0168736	0.000471077
113	0.102662	0.0169066	0.000205081
113.2	0.102708	0.0167725	-0.000402562
113.4	0.102646	0.0165298	-0.000979858
113.6	0.102341	0.0163831	-0.00147251
113.8	0.101823	0.0161731	-0.00194604
114	0.101229	0.0159098	-0.00271326
114.2	0.100543	0.0154318	-0.00377211
114.4	0.0999701	0.014972	-0.00513548
114.6	0.099746	0.0144024	-0.00653057
114.8	0.0996647	0.0138001	-0.0077783
115	0.0998152	0.0134174	-0.0083791
115.2	0.100221	0.0134154	-0.00842026
115.4	0.100891	0.0137744	-0.00790576
115.6	0.101135	0.0142356	-0.00721036
115.8	0.101063	0.0148064	-0.00630876
116	0.100711	0.01528	-0.00564311
116.2	0.100294	0.0156953	-0.00511318
116.4	0.0996978	0.0160347	-0.0048954
116.6	0.0993128	0.016447	-0.00480524
116.8	0.0991554	0.0168444	-0.00496293
117	0.0989746	0.0171461	-0.00541834
117.2	0.0986605	0.0173505	-0.0064369
117.4	0.0984058	0.0173565	-0.00788218
117.6	0.098109	0.0171653	-0.00959482
117.8	0.0976184	0.0166166	-0.0113797
118	0.0971012	0.015786	-0.0130287
118.2	0.0967704	0.0145371	-0.01423
118.4	0.0963259	0.0130185	-0.0150614
118.6	0.0958943	0.0113193	-0.0154793
118.8	0.0955396	0.00983333	-0.0153999
119	0.0953845	0.00872325	-0.0148257
119.2	0.0951665	0.00793775	-0.0139579
119.4	0.0953612	0.00764371	-0.0126832
119.6	0.0959658	0.00788468	-0.0112249
119.8	0.0967505	0.00838557	-0.0101319
120	0.0976161	0.00896713	-0.00955667
120.2	0.0986185	0.00964763	-0.00954337
120.4	0.0993416	0.0100748	-0.0102832
120.6	0.0997951	0.0103307	-0.0117326
120.8	0.100193	0.0105326	-0.0134154
121	0.100367	0.0105471	-0.0148767
121.2	0.100197	0.0104638	-0.0157165
121.4	0.0997864	0.010358	-0.0159071
121.6	0.0991906	0.0102027	-0.0156731
121.8	0.0986249	0.0100922	-0.0150911
122	0.0981064	0.0102705	-0.0142778
122.2	0.0977571	0.0107692	-0.013547
122.4	0.0976821	0.011748	-0.0128533
122.6	0.098052	0.0130791	-0.0118944
122.8	0.0987174	0.0145401	-0.0106212
123	0.0996604	0.0161782	-0.00932571
123.2	0.100621	0.0176919	-0.00820398
123.4	0.101379	0.0187255	-0.00758464
123.6	0.10192	0.0192576	-0.00754298
123.8	0.102222	0.0193293	-0.00842128
124	0.102294	0.0187965	-0.00986361
124.2	0.102416	0.0179806	-0.011382
124.4	0.102547	0.0170175	-0.0125426
124.6	0.102565	0.0158747	-0.0132413
124.8	0.102521	0.0146615	-0.0133896
125	0.102545	0.0134653	-0.0132889
125.2	0.102644	0.0124686	-0.0131429
125.4	0.102926	0.0116961	-0.0128114
125.6	0.103157	0.011124	-0.0122958
125.8	0.103298	0.0108947	-0.0117484
126	0.103274	0.0109935	-0.0111455
126.2	0.10317	0.0112054	-0.0103563
126.4	0.103134	0.0116293	-0.00946663
126.6	0.103148	0.0122588	-0.00866478
126.8	0.103285	0.0129184	-0.00795818
127	0.103715	0.0136531	-0.00722869
127.2	0.104366	0.0144582	-0.0066489
127.4	0.105056	0.0151862	-0.0063627
127.6	0.105837	0.0158578	-0.00616631
127.8	0.106689	0.0164575	-0.00606816
128	0.107357	0.0169157	-0.00629928
128.2	0.107936	0.0173088	-0.00678751
128.4	0.108295	0.0173713	-0.00751397
128.6	0.108619	0.0172012	-0.00836943
128.8	0.108661	0.0168991	-0.00894338
129	0.108379	0.0164241	-0.00912825
129.2	0.10757	0.0157255	-0.00911823
129.4	0.106536	0.0153199	-0.00907303
129.6	0.105181	0.0153063	-0.00910404
129.8	0.103935	0.0156194	-0.00908544
130	0.102959	0.0161773	-0.00897285
130.2	0.102206	0.0167615	-0.00870736
130.4	0.101873	0.0174313	-0.00826739
130.6	0.102077	0.0181526	-0.0075424
130.8	0.102535	0.0188016	-0.00692274
131	0.103041	0.0191623	-0.00665101
131.2	0.10368	0.0194777	-0.00660112
131.4	0.104302	0.0195716	-0.00653504
131.6	0.104918	0.0194317	-0.00644617
131.8	0.105445	0.0189839	-0.00613373
132	0.105814	0.0182122	-0.00554685
132.2	0.105937	0.0171732	-0.00497546
132.4	0.105612	0.0159043	-0.00450956
132.6	0.105013	0.0145267	-0.00436258
132.8	0.104355	0.0132557	-0.00440603
133	0.103891	0.0124327	-0.00449455
133.2	0.103597	0.0120361	-0.00449486
133.4	0.103589	0.01186	-0.00444252
133.6	0.103615	0.0117393	-0.00438463
133.8	0.103715	0.0118406	-0.00449386
134	0.103999	0.0123426	-0.00484772
134.2	0.104591	0.0132693	-0.00518527
134.4	0.10527	0.0143769	-0.00562364
134.6	0.105814	0.0154788	-0.00613648
134.8	0.106332	0.0166873	-0.00638808
135	0.106696	0.0177546	-0.0064213
135.2	0.106953	0.0184013	-0.006493
135.4	0.10711	0.0187596	-0.00671023
135.6	0.107555	0.0191916	-0.00687716
135.8	0.107915	0.0195136	-0.00725634
136	0.108221	0.0196481	-0.00754751
136.2	0.108319	0.0195493	-0.00785078
136.4	0.108257	0.0193703	-0.00798174
136.6	0.108059	0.0190084	-0.00822163
136.8	0.108042	0.0184961	-0.00857574
137	0.10814	0.0179832	-0.00910254
137.2	0.108425	0.0177484	-0.0096571
137.4	0.108878	0.0179112	-0.0102013
137.6	0.109308	0.0184195	-0.0105668
137.8	0.109463	0.0190686	-0.010645
138	0.1092	0.0196389	-0.0106784
138.2	0.108757	0.0201298	-0.0106077
138.4	0.108236	0.0204259	-0.0105804
138.6	0.107552	0.0203076	-0.010731
138.8	0.106876	0.0197453	-0.0109313
139	0.106695	0.0192359	-0.0107707
139.2	0.106889	0.0188815	-0.0100022
139.4	0.107274	0.0185536	-0.00880616
139.6	0.10775	0.0179907	-0.00750755
139.8	0.108058	0.0172782	-0.00666604
140	0.108084	0.0162848	-0.00648245
140.2	0.108188	0.0152231	-0.00697089
140.4	0.108522	0.0142594	-0.00783635
140.6	0.108939	0.0137462	-0.00867535
140.8	0.109439	0.013674	-0.00939264
141	0.10993	0.013907	-0.010004
141.2	0.110208	0.0141736	-0.0107028
141.4	0.110149	0.0143956	-0.0114514
141.6	0.11001	0.0146914	-0.0123099
141.8	0.109958	0.0150517	-0.0130987
142	0.109667	0.0153115	-0.0138755
142.2	0.109072	0.0154853	-0.0143853
142.4	0.10845	0.0158516	-0.0144448
142.6	0.108191	0.016494	-0.0139018
142.8	0.108356	0.0173255	-0.0128053
143	0.109032	0.0182279	-0.0113326
143.2	0.109543	0.0188697	-0.00983232
143.4	0.109537	0.0189493	-0.00851186
143.6	0.108987	0.0182933	-0.00743341
143.8	0.108103	0.0172565	-0.00633639
144	0.106918	0.0159718	-0.00516587
144.2	0.106054	0.0147748	-0.00387421
144.4	0.105724	0.0137177	-0.00265849
144.6	0.105715	0.0127505	-0.00167215
144.8	0.105832	0.0116994	-0.00118108
145	0.105984	0.0108318	-0.00112978
145.2	0.106217	0.0102355	-0.00151698
145.4	0.106538	0.00994177	-0.00224466
145.6	0.10702	0.00997682	-0.0032689
145.8	0.107484	0.0102033	-0.00460138
146	0.108149	0.0106058	-0.00596801
146.2	0.108926	0.0110228	-0.00728773
146.4	0.109918	0.0115521	-0.0083952
146.6	0.110684	0.0120901	-0.00933767
146.8	0.111017	0.0125265	-0.0101145
147	0.111003	0.0125151	-0.0109905
147.2	0.110791	0.0122195	-0.011943
147.4	0.110462	0.0118007	-0.0128504
147.6	0.110153	0.0114868	-0.0135466
147.8	0.110217	0.0115178	-0.0137388
148	0.110324	0.0119412	-0.013245
148.2	0.110276	0.0125486	-0.0123814
148.4	0.110158	0.0132045	-0.0112744
148.6	0.110052	0.0140486	-0.00996264
148.8	0.109963	0.0149932	-0.00874755
149	0.109866	0.0158757	-0.00801914
149.2	0.109711	0.016495	-0.00758411
149.4	0.109328	0.0166971	-0.00744819
149.6	0.109113	0.0165552	-0.0074905
149.8	0.109013	0.0161485	-0.00786378
150	0.109272	0.0157375	-0.00839903
150.2	0.109763	0.0153614	-0.00930838
150.4	0.110311	0.0149607	-0.0104836
150.6	0.110639	0.0142923	-0.0119516
150.8	0.110843	0.0134816	-0.0133661
151	0.111088	0.0126334	-0.0143851
151.2	0.111483	0.0120154	-0.0145284
151.4	0.112191	0.0117718	-0.0139632
151.6	0.112997	0.0118277	-0.0129728
151.8	0.113792	0.0119232	-0.0118671
152	0.114299	0.0119117	-0.0108529
152.2	0.114382	0.0117926	-0.0101642
152.4	0.113908	0.0115314	-0.0097675
152.6	0.112873	0.0109552	-0.00975517
152.8	0.11156	0.0101323	-0.00996969
153	0.110468	0.009372	-0.0102941
153.2	0.109756	0.00869673	-0.0106522
153.4	0.109248	0.00809741	-0.0111556
153.6	0.109096	0.00778973	-0.011623
153.8	0.109138	0.00768468	-0.0121687
154	0.109144	0.00783535	-0.0126552
154.2	0.109154	0.00823795	-0.0131218
154.4	0.109507	0.00894838	-0.0133047
154.6	0.110205	0.00981517	-0.0131223
154.8	0.111087	0.0109866	-0.0125089
155	0.111824	0.0119869	-0.0119036
155.2	0.112349	0.0126045	-0.0114585
155.4	0.112512	0.012659	-0.0113282
155.6	0.112276	0.0122686	-0.0115618
155.8	0.111799	0.0115515	-0.0119977
156	0.111299	0.0107915	-0.0124228
156.2	0.110811	0.0101881	-0.0128215
156.4	0.11079	0.0100166	-0.0129108
156.6	0.111271	0.0103847	-0.0124986
156.8	0.111905	0.0109951	-0.0118952
157	0.112664	0.0115243	-0.0113883
157.2	0.113716	0.0120028	-0.0107975
157.4	0.11458	0.0122331	-0.0104008
157.6	0.115089	0.0122624	-0.0102802
157.8	0.115236	0.0121812	-0.0102225
158	0.115086	0.0121474	-0.0100504
158.2	0.11456	0.0119379	-0.00990452
158.4	0.113769	0.0117712	-0.00981706
158.6	0.112968	0.0115554	-0.00981029
158.8	0.112444	0.0112855	-0.00996853
159	0.112113	0.0110531	-0.0102536
159.2	0.11196	0.0111065	-0.0105819
159.4	0.112176	0.0114813	-0.0108361
159.6	0.112701	0.0123204	-0.0110067
159.8	0.113362	0.0136272	-0.0109779
160	0.114114	0.0151416	-0.0106662
160.2	0.114735	0.016548	-0.0102701
160.4	0.115276	0.0176634	-0.0100886
160.6	0.115893	0.0182292	-0.0100541
160.8	0.116618	0.0184715	-0.00981592
161	0.117317	0.0185745	-0.00940549
161.2	0.11805	0.0186262	-0.00894329
161.4	0.118578	0.018594	-0.00833113
161.6	0.118853	0.0184466	-0.0077837
161.8	0.118831	0.0180108	-0.00774041
162	0.118609	0.0174133	-0.00813779
162.2	0.118294	0.0166734	-0.00853919
162.4	0.117997	0.0159064	-0.00870347
162.6	0.11766	0.0153364	-0.00862526
162.8	0.11734	0.0148692	-0.00832471
163	0.117001	0.0143529	-0.0081168
163.2	0.116498	0.0139058	-0.00814656
163.4	0.115595	0.0133944	-0.00835069
163.6	0.114339	0.0127085	-0.00849994
163.8	0.113045	0.012086	-0.00872859
164	0.112182	0.0117968	-0.00889228
164.2	0.111945	0.0117711	-0.00878882
164.4	0.112328	0.0122172	-0.00858348
164.6	0.113167	0.0130738	-0.0085801
164.8	0.114153	0.0138862	-0.0088829
165	0.115004	0.0144059	-0.00928334
165.2	0.115649	0.0148344	-0.00984145
165.4	0.116108	0.0151023	-0.0103538
165.6	0.116444	0.0151417	-0.0107519
165.8	0.116695	0.0151621	-0.0108497
166	0.116756	0.0152738	-0.0107848
166.2	0.116508	0.0151091	-0.0107261
166.4	0.116023	0.0145893	-0.0110457
166.6	0.115356	0.0139333	-0.0116078
166.8	0.114727	0.0133659	-0.0119644
167	0.114284	0.0129517	-0.0119282
167.2	0.114214	0.0129141	-0.0114823
167.4	0.114439	0.0132825	-0.0109507
167.6	0.115057	0.0140013	-0.010222
167.8	0.115854	0.0149977	-0.0096178
168	0.116643	0.0162003	-0.00942447
168.2	0.116051	0.0155499	-0.00941863
168.4	0.116307	0.0162151	-0.00926936
168.6	0.116624	0.0169932	-0.00916999
168.8	0.117	0.0178843	-0.00912051
169	0.117435	0.0188884	-0.00912092
169.2	0.117931	0.0200055	-0.00917123
169.4	0.118485	0.0212355	-0.00927143
169.6	0.1191	0.0225786	-0.00942153
169.8	0.119774	0.0240346	-0.00962152
170	0.119329	0.0163369	-0.00933118
170.2	0.1191	0.0172434	-0.00941547
170.4	0.118827	0.0180055	-0.00946838
170.6	0.118512	0.0186232	-0.00948988
170.8	0.118155	0.0190965	-0.00948
171	0.117754	0.0194256	-0.00943872
171.2	0.117311	0.0196102	-0.00936605
171.4	0.116825	0.0196505	-0.00926199
171.6	0.116296	0.0195464	-0.00912653
171.8	0.115725	0.019298	-0.00895969
172	0.11337	0.0177471	-0.0092895
172.2	0.111437	0.0162879	-0.00939656
172.4	0.110305	0.0153303	-0.00908566
172.6	0.10997	0.0147878	-0.00835713
172.8	0.110275	0.0145697	-0.00747294
173	0.111116	0.0146568	-0.00661393
173.2	0.112209	0.0149265	-0.00585783
173.4	0.113303	0.0152958	-0.00535231
173.6	0.114165	0.0158683	-0.00516786
173.8	0.11485	0.0166678	-0.00520249
174	0.115344	0.0176269	-0.00536273
174.2	0.115552	0.0183599	-0.00568008
174.4	0.115293	0.0189604	-0.00599345
174.6	0.114494	0.0192356	-0.00638097
174.8	0.112943	0.0189541	-0.00710514
175	0.110687	0.017957	-0.0080271
175.2	0.108056	0.0166265	-0.00910135
175.4	0.105656	0.0151714	-0.0101354
175.6	0.103797	0.0138815	-0.0110624
175.8	0.102525	0.013002	-0.0116174
176	0.101969	0.0127283	-0.0119692
176.2	0.102005	0.0129081	-0.0119849
176.4	0.102107	0.0131474	-0.0119231
176.6	0.102151	0.0133076	-0.0117613
176.8	0.102396	0.0135802	-0.0114708
177	0.102777	0.0138933	-0.0109816
177.2	0.103227	0.0143092	-0.0104915
177.4	0.104036	0.014983	-0.0100886
177.6	0.10497	0.015762	-0.00985077
177.8	0.105774	0.0162822	-0.00969021
178	0.106366	0.0167184	-0.00953347
178.2	0.106874	0.0169096	-0.00951621
178.4	0.106955	0.0167117	-0.00976066
178.6	0.106809	0.0161053	-0.0103036
178.8	0.106498	0.0153281	-0.0112824
179	0.106296	0.0145905	-0.0124855
179.2	0.106118	0.0141428	-0.0136806
179.4	0.106237	0.0141221	-0.0145841
179.6	0.106596	0.0147566	-0.0149413
179.8	0.106801	0.0158144	-0.0147016
180	0.106592	0.0169891	-0.0141416
180.2	0.10611	0.0179843	-0.0133552
180.4	0.105291	0.0186429	-0.0124926
180.6	0.104149	0.0187533	-0.0116834
180.8	0.102994	0.0185076	-0.0111485
181	0.101834	0.0179428	-0.0110277
181.2	0.100423	0.0169554	-0.011314
181.4	0.0988605	0.0155087	-0.0118806
181.6	0.097376	0.0139529	-0.0127909
181.8	0.0962682	0.0122745	-0.0139643
182	0.0954603	0.010441	-0.015249
182.2	0.0952913	0.00872788	-0.0165327
182.4	0.095482	0.00746789	-0.0177349
182.6	0.0959334	0.0067505	-0.0185725
182.8	0.0963851	0.00662761	-0.0187634
183	0.0968287	0.0071	-0.0184073
183.2	0.0969623	0.0082366	-0.0174406
183.4	0.096785	0.00963814	-0.0162696
183.6	0.0963082	0.0110442	-0.0150393
183.8	0.0956588	0.0122477	-0.013858
184	0.0949306	0.0132418	-0.0126775
184.2	0.0941319	0.0138026	-0.0116795
184.4	0.0934205	0.0142228	-0.0107822
184.6	0.0926645	0.0144907	-0.0102499
184.8	0.0918798	0.014795	-0.0101615
185	0.0910922	0.0149543	-0.0104721
185.2	0.0905797	0.015202	-0.0110205
185.4	0.0902966	0.0151353	-0.0118598
185.6	0.0900922	0.0146784	-0.0129073
185.8	0.0898594	0.0138225	-0.0141033
186	0.0893396	0.0127642	-0.015415
186.2	0.0883828	0.0115507	-0.0169452
186.4	0.0870869	0.0104762	-0.0182614
186.6	0.085821	0.00979432	-0.0191221
186.8	0.0848891	0.00949948	-0.0195016
187	0.0843448	0.00926939	-0.0196527
187.2	0.0842851	0.00910537	-0.0193446
187.4	0.0846359	0.00907739	-0.0186666
187.6	0.0852048	0.00896508	-0.0177454
187.8	0.0856718	0.00862248	-0.0166689
188	0.0863214	0.00859381	-0.0153673
188.2	0.0871023	0.00886108	-0.0142919
188.4	0.0879821	0.0093362	-0.0136139
188.6	0.088813	0.00976332	-0.0134599
188.8	0.0897624	0.0102379	-0.0138501
189	0.0905641	0.0104741	-0.0148449
189.2	0.0909934	0.0103831	-0.016129
189.4	0.0909195	0.00991455	-0.0175235
189.6	0.0904127	0.00932183	-0.0189685
189.8	0.0894483	0.00871113	-0.020369
190	0.0882611	0.00815398	-0.0212263
190.2	0.0871418	0.00779382	-0.0215448
190.4	0.0861871	0.00763378	-0.0217117
190.6	0.0853063	0.00739275	-0.0216489
190.8	0.0844596	0.00713685	-0.0212512
191	0.0835687	0.00689651	-0.0207207
191.2	0.0826242	0.00657201	-0.0199367
191.4	0.0819567	0.00633141	-0.0186105
191.6	0.0817479	0.00635705	-0.0171635
191.8	0.081969	0.00651588	-0.0159476
192	0.082649	0.00689465	-0.014955
192.2	0.0836126	0.00746535	-0.0144123
192.4	0.0845702	0.00806107	-0.0142197
192.6	0.0851874	0.00854072	-0.0142587
192.8	0.0852834	0.00861556	-0.0144459
193	0.0849357	0.00831106	-0.0148351
193.2	0.0844324	0.00775951	-0.015272
193.4	0.0838632	0.00693707	-0.0158589
193.6	0.083434	0.00613206	-0.016287
193.8	0.083279	0.00565523	-0.0165833
194	0.0830909	0.0053083	-0.0168266
194.2	0.0827509	0.00478417	-0.0170439
194.4	0.082279	0.00433035	-0.0172152
194.6	0.0819505	0.00390718	-0.0174053
194.8	0.0817551	0.00362216	-0.0174848
195	0.081979	0.0034561	-0.0174493
195.2	0.0823458	0.00351876	-0.0174236
195.4	0.0827769	0.00381717	-0.0173532
195.6	0.0829667	0.00428621	-0.0171821
195.8	0.082849	0.00463156	-0.0170515
196	0.0823412	0.00475168	-0.0170407
196.2	0.0814475	0.00458305	-0.0175463
196.4	0.0802322	0.00411279	-0.0184903
196.6	0.0791967	0.00369477	-0.0196266
196.8	0.0784508	0.00327191	-0.0206224
197	0.0778266	0.00299562	-0.0215818
197.2	0.0774109	0.00307458	-0.0220172
197.4	0.0772728	0.00349605	-0.0220206
197.6	0.0770756	0.00402587	-0.0216845
197.8	0.0769697	0.00480927	-0.0213083
198	0.0771582	0.00587406	-0.0205934
198.2	0.0775806	0.00694359	-0.0197284
198.4	0.0780144	0.00793663	-0.0188036
198.6	0.0784967	0.00877183	-0.0179126
198.8	0.0788996	0.00939097	-0.0169821
199	0.0790651	0.00967983	-0.0161699
199.2	0.0789688	0.00970984	-0.0152789
199.4	0.0787193	0.00937231	-0.014469
199.6	0.078212	0.008696	-0.013781
199.8	0.0775987	0.00798685	-0.013178
200	0.0770598	0.00731666	-0.0125271
200.2	0.0767724	0.00664601	-0.0121122
200.4	0.0764623	0.00584537	-0.0118731
200.6	0.0762311	0.00525846	-0.0118913
200.8	0.0760336	0.00473648	-0.0120102
201	0.0759894	0.00441737	-0.0122793
201.2	0.0759789	0.00451683	-0.0124971
201.4	0.076462	0.00536999	-0.0126428
201.6	0.0773597	0.00650331	-0.0126766
201.8	0.0783859	0.00755081	-0.0130718
202	0.0793227	0.00850752	-0.0138105
202.2	0.0801273	0.00929146	-0.0148647
202.4	0.080598	0.00958865	-0.0160076
202.6	0.0806074	0.00958978	-0.017067
202.8	0.0802378	0.0095622	-0.0177839
203	0.0795818	0.00942565	-0.018388
203.2	0.0789586	0.00932828	-0.0186848
203.4	0.078439	0.00934442	-0.0188523
203.6	0.0779947	0.00920767	-0.0192776
203.8	0.0776187	0.00902606	-0.0198955
204	0.0772239	0.0087833	-0.0203786
204.2	0.0767253	0.00852171	-0.0207612
204.4	0.0759859	0.00808915	-0.021133
204.6	0.0752879	0.00785508	-0.0213506
204.8	0.074741	0.00778197	-0.0214244
205	0.0745426	0.00780895	-0.0214209
205.2	0.074367	0.00748726	-0.0216719
205.4	0.073992	0.00697662	-0.0220052
205.6	0.0732257	0.0061893	-0.0222203
205.8	0.0720518	0.00517302	-0.0221155
206	0.0706917	0.00396277	-0.0215849
206.2	0.0694571	0.00282369	-0.0205866
206.4	0.068664	0.0018935	-0.0194642
206.6	0.0681985	0.00113484	-0.0185348
206.8	0.0679614	0.000495312	-0.017929
207	0.0676466	4.06e-05	-0.0177935
207.2	0.0673778	-4.59e-05	-0.0180128
207.4	0.0670423	0.000191289	-0.0184051
207.6	0.0667813	0.000640051	-0.0187571
207.8	0.066787	0.00136321	-0.0189334
208	0.0671931	0.00231027	-0.0188454
208.2	0.0677633	0.00333029	-0.018702
208.4	0.0684227	0.0041332	-0.0185173
208.6	0.0690193	0.00476475	-0.0182856
208.8	0.0692382	0.00498673	-0.0183557
209	0.0689852	0.00494968	-0.0186356
209.2	0.0686299	0.00476727	-0.0189472
209.4	0.0684696	0.00470765	-0.0190563
209.6	0.0687467	0.00477495	-0.019062
209.8	0.0694142	0.0049386	-0.0189079
210	0.0700478	0.00509711	-0.0190507
210.2	0.0702236	0.00508849	-0.0195721
210.4	0.0698876	0.0049573	-0.0203353
210.6	0.0691482	0.00474531	-0.021118
210.8	0.0680401	0.00445937	-0.0219589
211	0.0668482	0.00398872	-0.0225911
211.2	0.0657693	0.00349521	-0.0226624
211.4	0.0650875	0.00313408	-0.0220399
211.6	0.064582	0.00289459	-0.0209714
211.8	0.0642464	0.00270262	-0.0197254
212	0.064143	0.00254384	-0.018368
212.2	0.0641361	0.0024165	-0.0171656
212.4	0.0641625	0.00228521	-0.0165532
212.6	0.0644844	0.00231549	-0.0163729
212.8	0.0653022	0.00263804	-0.016424
213	0.0666399	0.0033275	-0.0165669
213.2	0.068254	0.00416848	-0.0168741
213.4	0.0696164	0.00493937	-0.0172925
213.6	0.0706908	0.0056779	-0.0178352
213.8	0.0715756	0.00641892	-0.0184053
214	0.0718177	0.0069101	-0.0190228
214.2	0.0715829	0.00710578	-0.0195791
214.4	0.0711285	0.00702749	-0.020105
214.6	0.0705379	0.00651542	-0.0205303
214.8	0.0696131	0.00567656	-0.0206919
215	0.0688972	0.00485383	-0.0203907
215.2	0.0683092	0.00412158	-0.0200632
215.4	0.0678691	0.00341335	-0.0196587
215.6	0.0673832	0.00280176	-0.0193832
215.8	0.0669869	0.00245834	-0.0192581
216	0.0667471	0.00245653	-0.0195322
216.2	0.0669348	0.00269678	-0.0197635
216.4	0.0675066	0.00314402	-0.0199849
216.6	0.0684703	0.00380378	-0.0200247
216.8	0.0695748	0.00446162	-0.0199611
217	0.0706444	0.00516871	-0.0197848
217.2	0.0716	0.00603485	-0.0196511
217.4	0.0722307	0.00692644	-0.0197942
217.6	0.0722616	0.00750848	-0.0202728
217.8	0.0722364	0.00792411	-0.0209112
218	0.0723058	0.00800486	-0.0217179
218.2	0.0722558	0.00759054	-0.0226058
218.4	0.0720843	0.00689121	-0.0234006
218.6	0.0718735	0.00617516	-0.0240315
218.8	0.0713138	0.00559042	-0.0246662
219	0.0704167	0.00509942	-0.0252014
219.2	0.0694378	0.00499448	-0.025652
219.4	0.0686424	0.00533969	-0.0258159
219.6	0.0681766	0.00594724	-0.0259331
219.8	0.0680284	0.0062622	-0.0259192
220	0.0680066	0.00621722	-0.0256528
220.2	0.0679405	0.00582987	-0.0249584
220.4	0.0678051	0.00518964	-0.0239378
220.6	0.0673947	0.00439623	-0.0226983
220.8	0.0667033	0.00365285	-0.0214495
221	0.0660575	0.00297712	-0.0204173
221.2	0.0655101	0.00224681	-0.0197442
221.4	0.0652658	0.00147513	-0.0193052
221.6	0.0653976	0.000693254	-0.0189851
221.8	0.0657912	-0.000161528	-0.0186824
222	0.066163	-0.000900084	-0.0183138
222.2	0.0665091	-0.00128345	-0.0180031
222.4	0.0668665	-0.00121418	-0.0178725
222.6	0.0673243	-0.000761459	-0.0179084
222.8	0.0679662	0.000352671	-0.017766
223	0.0685823	0.00177786	-0.0177575
223.2	0.0690538	0.00294255	-0.0179073
223.4	0.0690408	0.00340128	-0.0182548
223.6	0.0686875	0.00330537	-0.0184591
223.8	0.0678582	0.00269153	-0.0187933
224	0.0668328	0.00199797	-0.0189814
224.2	0.0656565	0.00155497	-0.0190624
224.4	0.0646874	0.00168985	-0.0190173
224.6	0.0640709	0.00231055	-0.0189199
224.8	0.0637772	0.00312819	-0.0187978
225	0.0637201	0.00392085	-0.0187893
225.2	0.0640295	0.00484728	-0.0187312
225.4	0.0647094	0.00587267	-0.0184334
225.6	0.0654007	0.00695265	-0.0181012
225.8	0.066176	0.00813723	-0.0178667
226	0.0669559	0.00935317	-0.0174195
226.2	0.067503	0.0104942	-0.0168982
226.4	0.0675597	0.0114286	-0.016434
226.6	0.0669923	0.0118206	-0.016439
226.8	0.0659325	0.0114577	-0.0167286
227	0.0644948	0.0105325	-0.0173977
227.2	0.0632983	0.00930031	-0.0179437
227.4	0.0623261	0.00798285	-0.0184277
227.6	0.0617516	0.0069373	-0.0184425
227.8	0.0613416	0.00630393	-0.0182567
228	0.0611549	0.00601549	-0.0179791
228.2	0.060771	0.00575518	-0.017894
228.4	0.0602135	0.00546262	-0.0181994
228.6	0.0598257	0.00541411	-0.0186721
228.8	0.0599587	0.00591293	-0.0189452
229	0.0605783	0.0068126	-0.0189472
229.2	0.0613411	0.00778635	-0.0189231
229.4	0.0624071	0.00875707	-0.0185928
229.6	0.0634008	0.00941207	-0.0182922
229.8	0.0642455	0.00976505	-0.0182481
230	0.0646865	0.00977926	-0.018492
230.2	0.0650416	0.0097114	-0.0189935
230.4	0.0652568	0.009607	-0.0196558
230.6	0.0655896	0.00977235	-0.0200388
230.8	0.0660271	0.00993418	-0.019966
231	0.0665736	0.0100957	-0.0197237
231.2	0.0671313	0.010287	-0.0191482
231.4	0.0672981	0.0104623	-0.0186174
231.6	0.0668518	0.0103295	-0.0185676
231.8	0.0658309	0.0100225	-0.0191039
232	0.0645484	0.00963482	-0.0199194
232.2	0.0631758	0.00912543	-0.0209053
232.4	0.0618258	0.00834139	-0.0221514
232.6	0.0606984	0.00744903	-0.0233022
232.8	0.0597624	0.00639961	-0.0242095
233	0.0591924	0.00539564	-0.0247943
233.2	0.0587859	0.0044665	-0.0253228
233.4	0.0586565	0.00375633	-0.0254895
233.6	0.0584142	0.00304651	-0.0254816
233.8	0.0581582	0.00245373	-0.0253801
234	0.0576825	0.00197356	-0.0251538
234.2	0.057384	0.00184474	-0.0242917
234.4	0.0573349	0.00204875	-0.0228088
234.6	0.0578503	0.00267948	-0.020941
234.8	0.0586888	0.00354238	-0.0188553
235	0.0594431	0.00419205	-0.0171697
235.2	0.0598912	0.00431232	-0.0163552
235.4	0.0599272	0.00386099	-0.0164093
235.6	0.0594355	0.00279677	-0.017034
235.8	0.0584762	0.00129551	-0.0181599
236	0.0574962	-0.000176475	-0.0194017
236.2	0.0564943	-0.00133143	-0.0204794
236.4	0.0556584	-0.00202847	-0.0213798
236.6	0.0550604	-0.00221398	-0.0223856
236.8	0.0545764	-0.00216035	-0.0235516
237	0.0539247	-0.00203525	-0.02479
237.2	0.0532072	-0.00178668	-0.0259912
237.4	0.0525378	-0.00149731	-0.0270961
237.6	0.0519613	-0.00100442	-0.0278726
237.8	0.0519255	-4.87e-05	-0.0279555
238	0.0526974	0.00134433	-0.0274559
238.2	0.0541004	0.00279486	-0.0267964
238.4	0.05559	0.00418561	-0.0262291
238.6	0.0568776	0.0050717	-0.0259693
238.8	0.0577202	0.00535354	-0.0262134
239	0.0577023	0.00479751	-0.0268532
239.2	0.0569775	0.00356322	-0.0276731
239.4	0.0556783	0.00168471	-0.0285083
239.6	0.0543095	-0.000299845	-0.0289599
239.8	0.0529236	-0.0021715	-0.0291167
240	0.0520438	-0.00357747	-0.0289909
240.2	0.0515089	-0.00461455	-0.0287117
240.4	0.0513737	-0.00529883	-0.0282802
240.6	0.0514384	-0.00571014	-0.0277659
240.8	0.0517005	-0.00602033	-0.0271651
241	0.051953	-0.00633479	-0.0265349
241.2	0.0522929	-0.00634874	-0.0258452
241.4	0.053044	-0.00589388	-0.0250008
241.6	0.0541387	-0.00501824	-0.0239534
241.8	0.0551026	-0.00380117	-0.022802
242	0.0556971	-0.00229331	-0.0215227
242.2	0.0559774	-0.0008266	-0.0203394
242.4	0.0557719	0.00032424	-0.0195143
242.6	0.0549192	0.000757618	-0.0193671
242.8	0.0539177	0.00061741	-0.0198348
243	0.0528838	0.00027196	-0.0207651
243.2	0.0521815	0.000191139	-0.0216908
243.4	0.0518998	0.000480017	-0.0225085
243.6	0.0521275	0.00116754	-0.0231862
243.8	0.0526876	0.00200274	-0.0236196
244	0.0536957	0.00263989	-0.0240153
244.2	0.054697	0.00285389	-0.0245821
244.4	0.0555029	0.00273706	-0.0252243
244.6	0.0561642	0.00248216	-0.0256226
244.8	0.0567399	0.00216216	-0.0258322
245	0.0572129	0.0019634	-0.0255619
245.2	0.0575061	0.00175915	-0.0247649
245.4	0.0577303	0.00168273	-0.0235816
245.6	0.0579444	0.00177562	-0.0222488
245.8	0.0579526	0.0018887	-0.0212336
246	0.0576034	0.00162375	-0.0207988
246.2	0.0570191	0.00115543	-0.0208971
246.4	0.0562714	0.000598921	-0.0211875
246.6	0.0553409	4.65e-05	-0.021492
246.8	0.0545603	-0.000425363	-0.0214389
247	0.0540542	-0.000418449	-0.0208696
247.2	0.0539165	3.53e-05	-0.0199041
247.4	0.0540009	0.000465636	-0.0187852
247.6	0.0542058	0.000781892	-0.0177845
247.8	0.0542266	0.00117174	-0.0168772
248	0.054137	0.00147828	-0.016106
248.2	0.0539578	0.00147082	-0.0155373
248.4	0.0535965	0.00128887	-0.015351
248.6	0.0531209	0.00118566	-0.0155055
248.8	0.0526527	0.00100338	-0.016177
249	0.052218	0.000920978	-0.0173641
249.2	0.0515331	0.00083288	-0.0188923
249.4	0.0506812	0.000596564	-0.0207149
249.6	0.0497191	-4.46e-06	-0.0226075
249.8	0.048803	-0.00075463	-0.0243208
250	0.0479883	-0.00179689	-0.0256486
250.2	0.0475951	-0.0027845	-0.026355
250.4	0.0477388	-0.00329909	-0.0262225
250.6	0.0482815	-0.00320249	-0.0254013
250.8	0.0491781	-0.00274026	-0.0239424
251	0.0501243	-0.00216499	-0.0220574
251.2	0.0510976	-0.00133808	-0.0198987
251.4	0.0520953	-0.000390259	-0.0176077
251.6	0.0533022	0.000532445	-0.0153038
251.8	0.0546494	0.00142486	-0.0131837
252	0.0559526	0.0024839	-0.0114101
252.2	0.0569425	0.00342564	-0.0103272
252.4	0.057494	0.00390812	-0.0100565
252.6	0.0575743	0.00397079	-0.0105106
252.8	0.0573249	0.00365779	-0.011435
253	0.0571309	0.00291661	-0.0128056
253.2	0.0570463	0.00183472	-0.0144393
253.4	0.0571169	0.000703988	-0.0161463
253.6	0.0573457	-0.000198108	-0.0175569
253.8	0.057667	-0.000547493	-0.0185585
254	0.0578726	-0.000337541	-0.0193023
254.2	0.0576942	0.000276607	-0.019892
254.4	0.0571829	0.00115114	-0.0202292
254.6	0.0563426	0.00202229	-0.0204623
254.8	0.0553717	0.00278964	-0.0206714
255	0.0544145	0.00341351	-0.0206021
255.2	0.0537515	0.00393505	-0.0202351
255.4	0.0532694	0.00428598	-0.0197611
255.6	0.0528864	0.00446544	-0.0192162
255.8	0.0521874	0.00417565	-0.0187105
256	0.0513766	0.0035371	-0.018282
256.2	0.0506726	0.00269934	-0.0178213
256.4	0.0501432	0.00168425	-0.0171637
256.6	0.0498617	0.000364474	-0.0165207
256.8	0.0499407	-0.000907921	-0.0159931
257	0.0502592	-0.0019463	-0.0156489
257.2	0.050495	-0.0027293	-0.0154482
257.4	0.0507462	-0.00306476	-0.0153746
257.6	0.0507544	-0.00295154	-0.0154254
257.8	0.0506543	-0.0025854	-0.0155375
258	0.0504455	-0.00224474	-0.0158877
258.2	0.0502551	-0.00213805	-0.0166235
258.4	0.0501122	-0.00235151	-0.0176919
258.6	0.0501474	-0.00283058	-0.0189489
258.8	0.0501528	-0.00328906	-0.0202164
259	0.0501998	-0.00359182	-0.0211676
259.2	0.0503942	-0.00361836	-0.0218347
259.4	0.0505216	-0.00329911	-0.0223
259.6	0.0506876	-0.00263361	-0.0226569
259.8	0.0509702	-0.00192772	-0.0230398
260	0.0510495	-0.00147243	-0.0235978
260.2	0.0509759	-0.00113274	-0.0241465
260.4	0.0509404	-0.000753508	-0.0246318
260.6	0.0509068	-0.000274328	-0.024895
260.8	0.0508233	0.000193976	-0.0245901
261	0.0509544	0.000934493	-0.0236845
261.2	0.0511003	0.0018746	-0.0224533
261.4	0.0514218	0.00289562	-0.0211648
261.6	0.0517808	0.00375065	-0.0198809
261.8	0.0520943	0.0043571	-0.0189221
262	0.0523923	0.00473612	-0.0180369
262.2	0.0526357	0.00476837	-0.017017
262.4	0.0526125	0.0046411	-0.0156947
262.6	0.0525175	0.0043612	-0.0145284
262.8	0.0523189	0.00395684	-0.0137781
263	0.0517668	0.0034186	-0.0136407
263.2	0.0511594	0.00287553	-0.014024
263.4	0.0504808	0.00213023	-0.0150568
263.6	0.0495388	0.00120356	-0.0165618
263.8	0.0486406	0.000566909	-0.0181469
264	0.0481579	9.97e-05	-0.0196086
264.2	0.0478727	-0.000160359	-0.0208858
264.4	0.0476783	-0.000178271	-0.0217824
264.6	0.0477328	0.000306746	-0.0223169
264.8	0.0479035	0.000957505	-0.0226225
265	0.0480263	0.00178468	-0.0228723
265.2	0.0482983	0.0026204	-0.0228968
265.4	0.0487073	0.00339826	-0.0229383
265.6	0.0493286	0.00414741	-0.0226341
265.8	0.0500375	0.00482695	-0.0219916
266	0.0508327	0.00548415	-0.0210324
266.2	0.0513344	0.00582631	-0.0203102
266.4	0.0514948	0.00567087	-0.019731
266.6	0.0511341	0.00505355	-0.0195215
266.8	0.0505297	0.0042099	-0.0196263
267	0.0495636	0.00313474	-0.0201769
267.2	0.0484969	0.00202884	-0.0209777
267.4	0.0473777	0.00112832	-0.021916
267.6	0.0463958	0.00028281	-0.0228781
267.8	0.0451508	-0.000587073	-0.0237641
268	0.0437429	-0.0015202	-0.0246027
268.2	0.042332	-0.002518	-0.0253446
268.4	0.041286	-0.00347835	-0.0258463
268.6	0.0406912	-0.00423598	-0.0258602
268.8	0.0407762	-0.0048236	-0.025309
269	0.0413352	-0.00518323	-0.0244185
269.2	0.0423447	-0.00488531	-0.0232117
269.4	0.0435711	-0.00419378	-0.0218815
269.6	0.045039	-0.00330867	-0.0205029
269.8	0.046617	-0.00241379	-0.0194738
270	0.0482994	-0.00146536	-0.0186208
270.2	0.049639	-0.000582806	-0.0180901
270.4	0.0506313	0.000380437	-0.0178498
270.6	0.0510414	0.00144525	-0.0180947
270.8	0.0509175	0.00249234	-0.0189263
271	0.0502598	0.00335987	-0.020488
271.2	0.0494189	0.00381419	-0.0225187
271.4	0.0482994	0.00363889	-0.0247998
271.6	0.0471494	0.00287619	-0.0272717
271.8	0.046062	0.00169178	-0.0294028
272	0.0454805	0.000425003	-0.0304636
272.2	0.0451822	-0.000955025	-0.0304615
272.4	0.0450541	-0.00242741	-0.0298679
272.6	0.0451529	-0.00369246	-0.0289277
272.8	0.0456316	-0.00436299	-0.0278762
273	0.0461829	-0.00472671	-0.0270081
273.2	0.046849	-0.00462251	-0.0262994
273.4	0.0477738	-0.00380875	-0.0254472
273.6	0.0486644	-0.00246959	-0.0243151
273.8	0.0492399	-0.00105141	-0.0230791
274	0.0494081	0.000331698	-0.0219306
274.2	0.0492167	0.00151414	-0.0210989
274.4	0.0488629	0.00243523	-0.0208044
274.6	0.0482855	0.00286047	-0.021042
274.8	0.0475372	0.0027757	-0.0215645
275	0.0468654	0.00234704	-0.0221902
275.2	0.0462056	0.00164875	-0.0229677
275.4	0.0453638	0.000822569	-0.0236446
275.6	0.0446496	0.000101439	-0.0241375
275.8	0.0441792	-0.000227723	-0.0244145
276	0.0436906	-0.000276038	-0.0245658
276.2	0.0432145	6.2e-05	-0.0245103
276.4	0.042733	0.000413439	-0.0245746
276.6	0.0420303	0.000556334	-0.0247283
276.8	0.0410929	0.000588408	-0.0250577
277	0.0404219	0.000709117	-0.025464
277.2	0.039941	0.000620785	-0.0260216
277.4	0.0396538	0.000409801	-0.0265668
277.6	0.0395511	0.000302931	-0.0268857
277.8	0.0397221	0.000174014	-0.0268778
278	0.0400178	-5.43e-05	-0.0266317
278.2	0.0403899	-0.00035933	-0.0261402
278.4	0.0408313	-0.000619571	-0.0253884
278.6	0.0415894	-0.000776387	-0.0245735
278.8	0.0425333	-0.000745352	-0.0238956
279	0.0433528	-0.000390137	-0.0230734
279.2	0.0440259	0.000271078	-0.0221469
279.4	0.0443688	0.00117225	-0.0211316
279.6	0.0440279	0.00187201	-0.0204034
279.8	0.0432679	0.00218191	-0.0200459
280	0.0424891	0.00206104	-0.0203027
280.2	0.0419237	0.0018107	-0.0210406
280.4	0.0418028	0.00172927	-0.0222066
280.6	0.0423562	0.00208012	-0.0233418
280.8	0.0431536	0.00286904	-0.0241785
281	0.0440301	0.00390017	-0.0248468
281.2	0.044967	0.00476832	-0.0252556
281.4	0.0460724	0.00510602	-0.0254549
281.6	0.0472085	0.00491313	-0.0254989
281.8	0.0484144	0.00431145	-0.0254363
282	0.0494838	0.00328251	-0.0251697
282.2	0.0503693	0.00212017	-0.0246264
282.4	0.0509236	0.00123099	-0.0235256
282.6	0.0509553	0.000506943	-0.0221286
282.8	0.0505171	-0.000123047	-0.020832
283	0.0497496	-0.000423302	-0.0198466
283.2	0.0488236	-0.000272378	-0.0192879
283.4	0.0479225	0.000136422	-0.0192315
283.6	0.0470089	0.00088848	-0.0195939
283.8	0.0461323	0.00178664	-0.0200455
284	0.0451919	0.00276082	-0.0202498
284.2	0.0442398	0.00392144	-0.0201532
284.4	0.043126	0.0050135	-0.0202716
284.6	0.0422857	0.00584209	-0.0207362
284.8	0.0417488	0.00626326	-0.0215264
285	0.0415937	0.00626639	-0.0225881
285.2	0.0414423	0.00568409	-0.0239633
285.4	0.0413791	0.00461256	-0.0252653
285.6	0.0411418	0.0031372	-0.0261497
285.8	0.0408074	0.00165157	-0.0264253
286	0.0405772	0.000348202	-0.0262554
286.2	0.0406336	-0.000876991	-0.0259643
286.4	0.0408039	-0.00186673	-0.0256728
286.6	0.0410321	-0.0025071	-0.0255252
286.8	0.0412818	-0.00298074	-0.0255844
287	0.0413674	-0.00350606	-0.025731
287.2	0.0411322	-0.00403524	-0.0255757
287.4	0.0408539	-0.00458231	-0.0249025
287.6	0.0407439	-0.00486219	-0.0236197
287.8	0.0408947	-0.0045975	-0.0219622
288	0.0412452	-0.00399029	-0.0203074
288.2	0.0419445	-0.00304053	-0.0188812
288.4	0.0424783	-0.00209232	-0.0180884
288.6	0.042797	-0.0011471	-0.0178012
288.8	0.0427716	-0.000470131	-0.0179007
289	0.0426563	3.55e-05	-0.0180448
289.2	0.0423865	0.000400726	-0.0180426
289.4	0.0422632	0.000775044	-0.0178676
289.6	0.0421106	0.000886558	-0.0180896
289.8	0.0419153	0.000802936	-0.018964
290	0.0413958	0.00052879	-0.0204526
290.2	0.0407105	-2.48e-05	-0.0225239
290.4	0.040116	-0.00066363	-0.024638
290.6	0.0397867	-0.00128702	-0.0262451
290.8	0.0397432	-0.00176714	-0.0268362
291	0.0401217	-0.00195894	-0.0264933
291.2	0.0409784	-0.00164754	-0.0251824
291.4	0.0420495	-0.00102845	-0.0232985
291.6	0.0432134	-0.000333642	-0.0212206
291.8	0.0444094	0.000355629	-0.0194495
292	0.0453592	0.00104747	-0.0180091
292.2	0.0459524	0.00161359	-0.0168578
292.4	0.0462852	0.00192147	-0.0158093
292.6	0.0465363	0.00210103	-0.0147906
292.8	0.0465592	0.00215515	-0.0137843
293	0.0465985	0.00194791	-0.0131654
293.2	0.0465377	0.00138652	-0.013291
293.4	0.0463425	0.000790527	-0.0142988
293.6	0.0459776	0.000262436	-0.0158697
293.8	0.0456421	-0.000223714	-0.0178253
294	0.0451944	-0.00048761	-0.0197754
294.2	0.0449027	-0.000319665	-0.021315
294.4	0.0445773	0.000360981	-0.0222757
294.6	0.0442311	0.00135282	-0.0228374
294.8	0.0439959	0.00269171	-0.0229519
295	0.0437099	0.00402753	-0.0228079
295.2	0.0431875	0.00515185	-0.0226402
295.4	0.0426106	0.00581574	-0.0224364
295.6	0.0417003	0.00587235	-0.0222734
295.8	0.0404501	0.005343	-0.0221849
296	0.0393676	0.00443366	-0.0219673
296.2	0.0385116	0.00328547	-0.0217522
296.4	0.0377934	0.00202634	-0.0217928
296.6	0.0375545	0.000850793	-0.022077
296.8	0.0376005	-0.000267051	-0.0224519
297	0.0377842	-0.00117085	-0.0229379
297.2	0.0381678	-0.00178812	-0.0232731
297.4	0.0387005	-0.00214531	-0.0234976
297.6	0.039228	-0.00210535	-0.0237063
297.8	0.0399914	-0.00160493	-0.0238626
298	0.0407237	-0.000879784	-0.0238984
298.2	0.0413353	-0.000341115	-0.0238371
298.4	0.0417959	6.64e-05	-0.0235593
298.6	0.0419481	7.29e-05	-0.0232722
298.8	0.0417739	-0.000352966	-0.0230847
299	0.0414663	-0.00108508	-0.0228581
299.2	0.0409037	-0.00178153	-0.0227292
299.4	0.0403469	-0.00222653	-0.0227628
299.6	0.0399387	-0.00244027	-0.0229613
299.8	0.0394554	-0.00239815	-0.0234343
300	0.0387777	-0.00222876	-0.0243859
300.2	0.0381293	-0.00187709	-0.0255174
300.4	0.0374016	-0.00153112	-0.0266018
300.6	0.0367182	-0.00113091	-0.0273558
300.8	0.0362478	-0.000694497	-0.0277583
301	0.036038	-0.000174941	-0.0279933
301.2	0.0360899	0.000432489	-0.028063
301.4	0.0364324	0.000995793	-0.0277949
301.6	0.0368911	0.00140887	-0.027097
301.8	0.0372085	0.00137003	-0.0260809
302	0.0374337	0.00112838	-0.0246824
302.2	0.0375351	0.000495292	-0.0232433
302.4	0.0375699	-0.000120863	-0.0217055
302.6	0.0376312	-0.000556267	-0.0200198
302.8	0.0377779	-0.000558251	-0.0181353
303	0.0380747	-0.000364095	-0.0162815
303.2	0.0384302	-7.79e-05	-0.0145769
303.4	0.038713	-3.02e-05	-0.0132439
303.6	0.0388963	-9.22e-05	-0.0123321
303.8	0.0393443	-4.78e-05	-0.0119166
304	0.0399779	2.73e-05	-0.0119036
304.2	0.0406966	0.000140775	-0.0121459
304.4	0.0414078	0.000263752	-0.0127216
304.6	0.0421361	0.000435897	-0.013581
304.8	0.0427153	0.000600569	-0.0144493
305	0.043124	0.000686695	-0.0150689
305.2	0.0434949	0.000762395	-0.0155075
305.4	0.0438491	0.00080323	-0.0158328
305.6	0.0438584	0.000703957	-0.0163134
305.8	0.0433093	0.000308725	-0.0170187
306	0.0423496	6.71e-05	-0.0177825
306.2	0.0410395	-0.000104875	-0.0185261
306.4	0.0395864	-0.000114728	-0.0191907
306.6	0.0383645	-7.95e-05	-0.0197962
306.8	0.0375849	9.51e-05	-0.0202172
307	0.0372104	0.000305475	-0.0205056
307.2	0.0372414	0.000800675	-0.0206177
307.4	0.0378316	0.00156277	-0.0207301
307.6	0.0388104	0.00267269	-0.020456
307.8	0.0400189	0.00391188	-0.0199128
308	0.0411987	0.00508199	-0.0193486
308.2	0.0424358	0.00617985	-0.0187312
308.4	0.0433479	0.00697107	-0.0180734
308.6	0.0438468	0.00715692	-0.0176293
308.8	0.0437484	0.00676167	-0.0178217
309	0.0429712	0.00584351	-0.0186107
309.2	0.0413652	0.0044756	-0.0198259
309.4	0.0392073	0.00301547	-0.0212275
309.6	0.036695	0.00183913	-0.0229271
309.8	0.0341106	0.000892453	-0.024846
310	0.0318899	0.000175475	-0.0268063
310.2	0.0303078	-0.000278034	-0.0286867
310.4	0.0295287	-0.000264388	-0.0300661
310.6	0.0296286	4.49e-05	-0.0307063
310.8	0.0305668	0.000649993	-0.0304233
311	0.0323143	0.00158036	-0.0291153
311.2	0.0346931	0.00280146	-0.0270108
311.4	0.0373634	0.00387312	-0.0247258
311.6	0.0399936	0.00487417	-0.022535
311.8	0.0424929	0.00566638	-0.0204565
312	0.0443533	0.0059913	-0.0188685
312.2	0.0453082	0.0055821	-0.0180045
312.4	0.0454194	0.00458357	-0.0178426
312.6	0.04516	0.00326765	-0.0179396
312.8	0.0445816	0.0019368	-0.0182367
313	0.0436103	0.000772116	-0.0188229
313.2	0.0423057	-5.65e-05	-0.0196611
313.4	0.0408937	-0.000489636	-0.0204256
313.6	0.0392199	-0.000777507	-0.021253
313.8	0.037634	-0.000871723	-0.0218499
314	0.0364072	-0.000769648	-0.0220675
314.2	0.0355688	-0.000540559	-0.021844
314.4	0.0347776	-0.000426077	-0.0215173
314.6	0.0341661	-0.000198444	-0.0209418
314.8	0.0336308	0.000182149	-0.0204994
315	0.0332574	0.000698372	-0.0200924
315.2	0.0330575	0.00125745	-0.0195975
315.4	0.0331413	0.00185577	-0.0189635
315.6	0.0334232	0.00238228	-0.0183203
315.8	0.0338487	0.00252313	-0.0178526
316	0.0344132	0.00226336	-0.0176079
316.2	0.0351168	0.0017704	-0.0175984
316.4	0.0355628	0.00117515	-0.017694
316.6	0.0354727	0.000263506	-0.0179904
316.8	0.0350169	-0.000646572	-0.0179556
317	0.0343364	-0.00150253	-0.0176443
317.2	0.0333741	-0.0023732	-0.0174392
317.4	0.0325973	-0.00325623	-0.0174168
317.6	0.0319808	-0.00419599	-0.0176377
317.8	0.031491	-0.00504897	-0.0181635
318	0.0310593	-0.00566852	-0.0188128
318.2	0.031041	-0.00584657	-0.0191578
318.4	0.0313226	-0.00566371	-0.0191879
318.6	0.0320032	-0.00489257	-0.0187688
318.8	0.0328038	-0.0038084	-0.018011
319	0.0336855	-0.00251314	-0.0172542
319.2	0.0344722	-0.00125399	-0.0167783
319.4	0.0349757	-0.000199761	-0.0170296
319.6	0.0351475	0.000657862	-0.017937
319.8	0.0349779	0.00137929	-0.0192709
320	0.0345549	0.00193028	-0.0206365
320.2	0.0338648	0.00208427	-0.0219118
320.4	0.0332478	0.00232477	-0.0225645
320.6	0.0327609	0.00237684	-0.0231689
320.8	0.0323336	0.00214797	-0.0238472
321	0.0319676	0.00154483	-0.0243969
321.2	0.0317079	0.000795661	-0.0247054
321.4	0.0316316	-0.000218385	-0.0250045
321.6	0.0318815	-0.00120404	-0.0248196
321.8	0.0325926	-0.00219761	-0.0242014
322	0.0334426	-0.00307581	-0.023428
322.2	0.0342616	-0.0038513	-0.022701
322.4	0.0348929	-0.00457024	-0.0221243
322.6	0.0352185	-0.00523741	-0.0217597
322.8	0.0354506	-0.00562878	-0.0217428
323	0.0357398	-0.00578136	-0.0221848
323.2	0.0362397	-0.00550596	-0.0227515
323.4	0.0367925	-0.00487065	-0.023125
323.6	0.0374744	-0.00401074	-0.0233257
323.8	0.0378217	-0.00322887	-0.0233449
324	0.0378916	-0.00229915	-0.0232351
324.2	0.037475	-0.00150487	-0.0231273
324.4	0.0364387	-0.000958331	-0.0229992
324.6	0.0347452	-0.000640836	-0.022979
324.8	0.0328284	-0.000300185	-0.0231202
325	0.0309075	-0.000220731	-0.0231837
325.2	0.0292007	-0.000317083	-0.0232611
325.4	0.0278136	-0.00048075	-0.023342
325.6	0.0269382	-0.00068546	-0.0231928
325.8	0.0264049	-0.00115687	-0.02293
326	0.026281	-0.00158126	-0.0225864
326.2	0.0265776	-0.00183639	-0.0218659
326.4	0.0275353	-0.00192334	-0.0209189
326.6	0.0287531	-0.00200574	-0.0201493
326.8	0.0301097	-0.00192289	-0.0193673
327	0.0314531	-0.00182201	-0.0186533
327.2	0.032708	-0.00183042	-0.0183408
327.4	0.0337856	-0.00198833	-0.0184779
327.6	0.0347116	-0.00212153	-0.0189624
327.8	0.0353061	-0.00228624	-0.0197516
328	0.035313	-0.00256939	-0.0208785
328.2	0.034908	-0.00278935	-0.0220959
328.4	0.0343783	-0.00272896	-0.0231021
328.6	0.0338739	-0.00248961	-0.0238021
328.8	0.0334257	-0.00235031	-0.0243626
329	0.0330806	-0.00219119	-0.0244737
329.2	0.032902	-0.00197369	-0.0241401
329.4	0.0325073	-0.00177664	-0.0236511
329.6	0.0321465	-0.00154299	-0.0228246
329.8	0.0319737	-0.00114948	-0.0214615
330	0.0321557	-0.000677889	-0.0200004
330.2	0.0323533	-0.000377242	-0.0188872
330.4	0.0326805	-0.000260664	-0.0179754
330.6	0.03305	-0.000257462	-0.0173305
330.8	0.0334469	-0.000218293	-0.0170523
331	0.0337028	-0.000270937	-0.017273
331.2	0.0338217	-0.000233583	-0.0177184
331.4	0.0337716	-8.88e-05	-0.0182671
331.6	0.0335944	0.000208597	-0.0188109
331.8	0.0335423	0.000699442	-0.0192441
332	0.0336049	0.00140973	-0.01956
332.2	0.0336435	0.00205194	-0.0199094
332.4	0.0334909	0.002394	-0.0204316
332.6	0.0330232	0.00256013	-0.0210694
332.8	0.0320939	0.00255484	-0.0218752
333	0.0308951	0.0023705	-0.0227256
333.2	0.0297008	0.00199569	-0.0235157
333.4	0.0287438	0.001461	-0.0243085
333.6	0.0281401	0.00074657	-0.0251547
333.8	0.0277016	-0.000243813	-0.0261761
334	0.0273613	-0.00142119	-0.0270328
334.2	0.0270968	-0.00246671	-0.0275764
334.4	0.0268199	-0.00316772	-0.0278273
334.6	0.0264272	-0.00377434	-0.0280802
334.8	0.0263562	-0.00406035	-0.0279533
335	0.0266108	-0.00420866	-0.0276112
335.2	0.0272336	-0.00421902	-0.0271455
335.4	0.0281689	-0.00417633	-0.0266329
335.6	0.0291561	-0.00415297	-0.0261622
335.8	0.0300421	-0.00429075	-0.0258028
336	0.0308952	-0.00434842	-0.0255403
336.2	0.0314702	-0.00442676	-0.0252586
336.4	0.0318354	-0.00462444	-0.0249987
336.6	0.0323571	-0.00471597	-0.0246297
336.8	0.0329037	-0.00478263	-0.0242446
337	0.0332769	-0.00495419	-0.0238576
337.2	0.0335366	-0.00508528	-0.0235182
337.4	0.0336786	-0.00497683	-0.0231879
337.6	0.0335241	-0.00472095	-0.0226622
337.8	0.0333318	-0.00412823	-0.0220396
338	0.0331707	-0.00325945	-0.0214349
338.2	0.0330463	-0.0024334	-0.0210695
338.4	0.0328632	-0.00190438	-0.0208322
338.6	0.0325332	-0.00172785	-0.0208753
338.8	0.0319113	-0.00200148	-0.0212186
339	0.0310219	-0.00257021	-0.0217461
339.2	0.0300931	-0.00332509	-0.0221711
339.4	0.0293716	-0.0039785	-0.0223235
339.6	0.0290063	-0.00455418	-0.0223073
339.8	0.02893	-0.00508925	-0.0221673
340	0.0292536	-0.00552209	-0.0220349
340.2	0.0298869	-0.00564188	-0.0218841
340.4	0.030503	-0.00559254	-0.0218219
340.6	0.0309272	-0.00523332	-0.0216721
340.8	0.0311706	-0.00442424	-0.0215971
341	0.031207	-0.00333359	-0.0215969
341.2	0.0310797	-0.0021158	-0.0217801
341.4	0.031197	-0.000782786	-0.0219889
341.6	0.0315444	0.000483117	-0.0222056
341.8	0.0318171	0.00131651	-0.0223083
342	0.0319037	0.00167043	-0.022227
342.2	0.0317506	0.00152228	-0.0219673
342.4	0.0312381	0.000741475	-0.0217199
342.6	0.0304013	-0.000499571	-0.0214963
342.8	0.0296172	-0.001812	-0.021166
343	0.029035	-0.00310431	-0.0208787
343.2	0.0287681	-0.00433911	-0.0207377
343.4	0.0287198	-0.00536826	-0.0208223
343.6	0.028971	-0.00595655	-0.0209878
343.8	0.0295119	-0.00607167	-0.021237
344	0.0300271	-0.0056647	-0.0215127
344.2	0.0303257	-0.00487276	-0.0217565
344.4	0.0304626	-0.00378127	-0.0219358
344.6	0.0304459	-0.00269787	-0.0221555
344.8	0.0302886	-0.00177657	-0.022311
345	0.0301897	-0.00121385	-0.0222076
345.2	0.030082	-0.000946613	-0.0219035
345.4	0.0298628	-0.000937891	-0.0215006
345.6	0.0294933	-0.00116063	-0.0210207
345.8	0.0289541	-0.00159693	-0.0205619
346	0.0281898	-0.00201311	-0.0202431
346.2	0.0273231	-0.00223586	-0.0200446
346.4	0.0265925	-0.0020637	-0.0197613
346.6	0.0263044	-0.00166102	-0.0195258
346.8	0.0264727	-0.00103426	-0.0193169
347	0.0269534	-0.000525749	-0.0192784
347.2	0.0277913	-0.000121438	-0.0195367
347.4	0.0287819	0.000129797	-0.0200937
347.6	0.0296716	0.000289215	-0.0207918
347.8	0.0301807	9.7e-05	-0.0216558
348	0.0305859	-0.000238392	-0.0224957
348.2	0.0308091	-0.00081249	-0.0232217
348.4	0.0309132	-0.00181408	-0.0239999
348.6	0.0308162	-0.00322874	-0.0250297
348.8	0.0305693	-0.00474234	-0.0264698
349	0.0301885	-0.00608118	-0.0280616
349.2	0.029579	-0.00726268	-0.0294198
349.4	0.0289262	-0.00804578	-0.0302975
349.6	0.0282335	-0.00817031	-0.030544
349.8	0.0278266	-0.00754525	-0.0300464
350	0.0278607	-0.00647358	-0.029032
350.2	0.028621	-0.00512251	-0.0276819
350.4	0.0296492	-0.00384283	-0.0262006
350.6	0.0308338	-0.0029115	-0.0247173
350.8	0.0319677	-0.00239918	-0.0232767
351	0.0328444	-0.00214062	-0.0217147
351.2	0.0332581	-0.00201908	-0.0201936
351.4	0.0332908	-0.00198469	-0.0188376
351.6	0.0332667	-0.00189236	-0.0175668
351.8	0.0330442	-0.00191095	-0.0165236
352	0.0325167	-0.00217605	-0.0161369
352.2	0.0315884	-0.00274128	-0.0165145
352.4	0.0303384	-0.00333398	-0.0173532
352.6	0.0287499	-0.00390634	-0.0183797
352.8	0.0270525	-0.00436724	-0.0193057
353	0.0255351	-0.00453814	-0.019943
353.2	0.0242937	-0.00443133	-0.0204171
353.4	0.0234016	-0.00432726	-0.0208468
353.6	0.0228623	-0.00428049	-0.0213414
353.8	0.0225076	-0.00426409	-0.0218221
354	0.0220824	-0.00449014	-0.0223798
354.2	0.0218491	-0.00480484	-0.0227981
354.4	0.021887	-0.00493358	-0.0229801
354.6	0.0222032	-0.004854	-0.0230308
354.8	0.022855	-0.00455492	-0.0230894
355	0.0240464	-0.00399883	-0.0230834
355.2	0.0255545	-0.00314485	-0.0228981
355.4	0.0270921	-0.00222076	-0.0226788
355.6	0.0286071	-0.00113912	-0.0224566
355.8	0.0300114	-2.13e-05	-0.0222872
356	0.0311345	0.000999951	-0.0221246
356.2	0.0319573	0.00181663	-0.0220201
356.4	0.0326316	0.00257645	-0.0218298
356.6	0.0330001	0.00296036	-0.0215646
356.8	0.0330763	0.0027679	-0.0212923
357	0.0326701	0.00213284	-0.0211021
357.2	0.0317649	0.00113936	-0.0210722
357.4	0.0303911	-0.000327406	-0.0214867
357.6	0.0288707	-0.00197819	-0.0222302
357.8	0.0274473	-0.00346259	-0.0230872
358	0.0264634	-0.0046967	-0.0237562
358.2	0.0257651	-0.00590158	-0.0243147
358.4	0.0254234	-0.00688234	-0.0244782
358.6	0.0255347	-0.00747584	-0.0241482
358.8	0.0259157	-0.00772147	-0.0234911
359	0.0263999	-0.00769798	-0.0227493
359.2	0.0271674	-0.00717246	-0.0219294
359.4	0.0280002	-0.00643623	-0.0212348
359.6	0.0285029	-0.00569426	-0.0207728
359.8	0.0288781	-0.00482376	-0.0203911
360	0.0291967	-0.00396421	-0.0201513
360.2	0.0295065	-0.00330833	-0.0200698
360.4	0.0298915	-0.00273505	-0.0201705
360.6	0.0302074	-0.00243577	-0.0208155
360.8	0.0300838	-0.00275724	-0.0221591
361	0.0296907	-0.00322414	-0.0239247
361.2	0.0292069	-0.00351396	-0.0254417
361.4	0.0285534	-0.00376459	-0.0266119
361.6	0.0278568	-0.00398658	-0.0271455
361.8	0.0273083	-0.00397356	-0.0268983
362	0.0270313	-0.00382965	-0.0259011
362.2	0.0270205	-0.00372179	-0.024571
362.4	0.0273188	-0.00360887	-0.0229717
362.6	0.0279128	-0.00325976	-0.0211107
362.8	0.0285838	-0.00268045	-0.0192666
363	0.0287303	-0.0021434	-0.0178541
363.2	0.0281634	-0.00165386	-0.016936
363.4	0.0271705	-0.00128752	-0.0166144
363.6	0.0258983	-0.00121792	-0.0170214
363.8	0.0245612	-0.00128607	-0.018093
364	0.0231716	-0.00157935	-0.019632
364.2	0.0216611	-0.0022995	-0.0216567
364.4	0.0200376	-0.00318775	-0.0237099
364.6	0.0184666	-0.00399261	-0.0256115
364.8	0.0169277	-0.0049629	-0.0271652
365	0.0156225	-0.00598184	-0.0283416
365.2	0.0148057	-0.0070011	-0.0291301
365.4	0.014602	-0.0079349	-0.0295871
365.6	0.0150639	-0.00872825	-0.0296762
365.8	0.0161569	-0.00916844	-0.0293117
366	0.0179859	-0.00904986	-0.0284134
366.2	0.0201308	-0.0082305	-0.0271856
366.4	0.0222195	-0.00692933	-0.0260005
366.6	0.0239529	-0.00535463	-0.024862
366.8	0.025487	-0.00363114	-0.0238732
367	0.0266937	-0.00206773	-0.0232877
367.2	0.0278225	-0.000639226	-0.0229592
367.4	0.0287213	0.000693435	-0.0226433
367.6	0.0293056	0.00189534	-0.0223177
367.8	0.0295467	0.00297867	-0.0219985
368	0.0295766	0.00406062	-0.0215823
368.2	0.0292966	0.00469418	-0.0213589
368.4	0.0287741	0.00475845	-0.0213996
368.6	0.0281887	0.00430261	-0.0216772
368.8	0.0275482	0.00322317	-0.0223524
369	0.0269018	0.00168211	-0.0232367
369.2	0.0263041	0.000252333	-0.0238098
369.4	0.025866	-0.000824266	-0.0239358
369.6	0.025552	-0.00167308	-0.0239695
369.8	0.0252155	-0.00226121	-0.0238591
370	0.0248495	-0.00265865	-0.0234686
370.2	0.0244886	-0.00286992	-0.0228757
370.4	0.0240776	-0.00312999	-0.0225255
370.6	0.023613	-0.00335176	-0.0222515
370.8	0.0231842	-0.00337576	-0.022046
371	0.0225466	-0.0033554	-0.0221596
371.2	0.0218682	-0.00319488	-0.0226645
371.4	0.0212264	-0.0029359	-0.0233193
371.6	0.0207402	-0.00261708	-0.0240821
371.8	0.0204257	-0.0025358	-0.024873
372	0.0202742	-0.00259229	-0.025784
372.2	0.0200311	-0.00308088	-0.0267885
372.4	0.0199988	-0.00372006	-0.0278297
372.6	0.0200683	-0.0045003	-0.0287979
372.8	0.0204101	-0.00505893	-0.0294991
373	0.0210182	-0.00543233	-0.0299189
373.2	0.0217256	-0.00574675	-0.0302401
373.4	0.0221243	-0.00610199	-0.0302426
373.6	0.0222628	-0.00618761	-0.0298537
373.8	0.0219145	-0.00610405	-0.0292143
374	0.0213344	-0.00594004	-0.0282585
374.2	0.0208155	-0.00536234	-0.0269647
374.4	0.0204345	-0.00433412	-0.0257143
374.6	0.0200737	-0.00330575	-0.0246695
374.8	0.0198483	-0.00241182	-0.0238376
375	0.0194932	-0.00165245	-0.0231262
375.2	0.0191428	-0.00105563	-0.0224826
375.4	0.0188514	-0.000664679	-0.0218368
375.6	0.0186968	-0.000331643	-0.0213439
375.8	0.0186193	-0.000199025	-0.0209957
376	0.0191535	-9.42e-05	-0.0208049
376.2	0.0201272	-0.000237023	-0.0207245
376.4	0.0215525	-0.000696269	-0.0206476
376.6	0.0229461	-0.00162597	-0.0207551
376.8	0.0242342	-0.00275619	-0.0210316
377	0.0250596	-0.00397913	-0.0214264
377.2	0.0255251	-0.00503692	-0.0217783
377.4	0.0253254	-0.00607632	-0.0222258
377.6	0.0249179	-0.0068568	-0.022429
377.8	0.0243771	-0.00721166	-0.0226821
378	0.0239925	-0.00709215	-0.0229556
378.2	0.0235936	-0.0068521	-0.0234557
378.4	0.0233336	-0.00636477	-0.0240904
378.6	0.0232124	-0.00555745	-0.024799
378.8	0.023255	-0.00474792	-0.0254635
379	0.0231777	-0.00416807	-0.0260565
379.2	0.0231525	-0.00368626	-0.02644
379.4	0.0233221	-0.00317933	-0.0265769
379.6	0.0237573	-0.00281417	-0.0264889
379.8	0.0245416	-0.00254543	-0.026056
380	0.0255317	-0.00242313	-0.025391
380.2	0.0264017	-0.00239815	-0.0247171
380.4	0.0270441	-0.00248807	-0.0240046
380.6	0.0272454	-0.00263474	-0.0232672
380.8	0.0268042	-0.00287491	-0.0225997
381	0.0256934	-0.00320259	-0.0222865
381.2	0.0243854	-0.00350187	-0.0220327
381.4	0.0231156	-0.00366922	-0.0220147
381.6	0.0222405	-0.0036616	-0.022104
381.8	0.0216748	-0.00354442	-0.022302
382	0.0217242	-0.00300588	-0.0220071
382.2	0.0222555	-0.00216304	-0.0213222
382.4	0.0230074	-0.00132406	-0.0201673
382.6	0.0237232	-0.000559574	-0.0187779
382.8	0.0244821	0.000164171	-0.0173605
383	0.0249888	0.000534091	-0.0164894
383.2	0.0252785	0.000451522	-0.016246
383.4	0.0256112	0.000213193	-0.0165866
383.6	0.025821	-0.000162826	-0.01737
383.8	0.0257306	-0.000666123	-0.0184857
384	0.0254737	-0.00121048	-0.0199397
384.2	0.0248327	-0.0016476	-0.0215471
384.4	0.0236618	-0.00231447	-0.0234192
384.6	0.0221668	-0.0032184	-0.0254543
384.8	0.0208841	-0.00421318	-0.0274233
385	0.019865	-0.00536026	-0.0290694
385.2	0.0193285	-0.00655297	-0.0302634
385.4	0.019408	-0.0073678	-0.0306417
385.6	0.0202323	-0.00751672	-0.0300039
385.8	0.0214112	-0.00717169	-0.0285682
386	0.0226466	-0.00630343	-0.0265478
386.2	0.0236379	-0.00511122	-0.024436
386.4	0.0241957	-0.00404268	-0.0227383
386.6	0.0243266	-0.00335184	-0.0217613
386.8	0.0243689	-0.00277206	-0.0213117
387	0.0244269	-0.00232838	-0.021479
387.2	0.0244411	-0.00210967	-0.0221998
387.4	0.0243821	-0.00189459	-0.0232897
387.6	0.0242492	-0.00168604	-0.0247542
387.8	0.0236465	-0.00162742	-0.0263186
388	0.0227461	-0.00185266	-0.027694
388.2	0.0219121	-0.00227224	-0.0286722
388.4	0.0214623	-0.00280726	-0.0292788
388.6	0.0209743	-0.0036802	-0.0294733
388.8	0.0206472	-0.00462226	-0.0293382
389	0.020599	-0.00530299	-0.0288565
389.2	0.0208097	-0.00558485	-0.0280706
389.4	0.0210799	-0.00556044	-0.0270033
389.6	0.0217866	-0.00492949	-0.0256456
389.8	0.0228694	-0.00401007	-0.024267
390	0.0241138	-0.00304055	-0.0231065
390.2	0.0253621	-0.00203575	-0.0222396
390.4	0.026283	-0.00115772	-0.0218173
390.6	0.0265858	-0.000697604	-0.0221735
390.8	0.026403	-0.000674246	-0.0231617
391	0.0259461	-0.000761119	-0.0242336
391.2	0.0251699	-0.00113984	-0.0252792
391.4	0.0243361	-0.00146123	-0.0258846
391.6	0.0236392	-0.00192506	-0.0258931
391.8	0.0231023	-0.0023535	-0.025446
392	0.0225596	-0.00288093	-0.024857
392.2	0.0217551	-0.00347863	-0.0242161
392.4	0.0208912	-0.00419676	-0.0237417
392.6	0.020264	-0.00464137	-0.0233835
392.8	0.0200739	-0.00480444	-0.0229076
393	0.0202314	-0.00468889	-0.0224175
393.2	0.0209316	-0.00415986	-0.021731
393.4	0.0219905	-0.00333353	-0.0210265
393.6	0.0229267	-0.00241264	-0.0205471
393.8	0.0233937	-0.00168853	-0.0204975
394	0.0235071	-0.00137762	-0.0208493
394.2	0.0234468	-0.00143985	-0.0216334
394.4	0.0232551	-0.00185213	-0.0224582
394.6	0.023044	-0.00239153	-0.0229851
394.8	0.022772	-0.00301862	-0.0232743
395	0.0224663	-0.00348615	-0.0233371
395.2	0.0219786	-0.0040344	-0.0232865
395.4	0.0214336	-0.00430917	-0.0231103
395.6	0.0206851	-0.00452964	-0.0229071
395.8	0.01989	-0.00453151	-0.0225411
396	0.0189718	-0.00461608	-0.022183
396.2	0.0182496	-0.00457682	-0.0217375
396.4	0.0175284	-0.00474701	-0.0213802
396.6	0.0168786	-0.00491285	-0.021203
396.8	0.0163077	-0.00515825	-0.0212733
397	0.0160685	-0.00536191	-0.0215833
397.2	0.0159856	-0.00555723	-0.0220995
397.4	0.0162204	-0.00569813	-0.02254
397.6	0.0169683	-0.00574477	-0.022799
397.8	0.0178532	-0.0058115	-0.0230403
398	0.0184999	-0.00599539	-0.0232432
398.2	0.0188071	-0.00629067	-0.0236023
398.4	0.0185606	-0.00667896	-0.0241768
398.6	0.0177604	-0.00712148	-0.0249053
398.8	0.0170458	-0.00721888	-0.0254757
399	0.0168279	-0.00671291	-0.0255421
399.2	0.0171075	-0.0055454	-0.024912
399.4	0.0178251	-0.0039353	-0.0239808
399.6	0.0184985	-0.00229968	-0.0232579
[truncated: 351 more rows]

## Sheet: Fig1-mouse-ACE2-Alpha
Time (s)	300 nM	100 nM	33.3 nM
0	0.000867621	-0.00115622	0.000238272
0.2	0.00237258	-0.000262715	-0.000565601
0.4	0.0038472	0.000584582	-0.00126613
0.6	0.00529151	0.00138567	-0.00186331
0.8	0.00670549	0.00214055	-0.00235715
1	0.00808914	0.00284923	-0.00274764
1.2	0.00944247	0.0035117	-0.00303479
1.4	0.0107655	0.00412795	-0.0032186
1.6	0.0120582	0.00469801	-0.00329906
1.8	0.0133205	0.00522185	-0.00327617
2	0.0141403	0.00558813	-0.00301972
2.2	0.0149685	0.00576284	-0.00285049
2.4	0.0159084	0.00600472	-0.00264451
2.6	0.0172358	0.00642367	-0.00216282
2.8	0.0187619	0.00706469	-0.00126721
3	0.0202455	0.00775313	-0.000509964
3.2	0.0217096	0.00839741	0.00041746
3.4	0.0232257	0.009008	0.00124871
3.6	0.0246452	0.00937613	0.00176757
3.8	0.0261213	0.00939666	0.00177152
4	0.0275458	0.00900035	0.00155424
4.2	0.0285179	0.00852834	0.00113468
4.4	0.0287896	0.00790731	0.000628852
4.6	0.0285703	0.0070839	0.000130241
4.8	0.0281705	0.00604482	-0.000514305
5	0.0278463	0.00482224	-0.0012587
5.2	0.027751	0.00359082	-0.0020594
5.4	0.0280072	0.00251143	-0.00268853
5.6	0.028279	0.00195966	-0.00299528
5.8	0.0284078	0.00198524	-0.00306693
6	0.0286144	0.00275852	-0.00259874
6.2	0.0291873	0.00385588	-0.00162652
6.4	0.029945	0.00507535	-0.000318704
6.6	0.030939	0.00600385	0.000756609
6.8	0.0321608	0.0068333	0.00191298
7	0.0333584	0.00765291	0.00274437
7.2	0.0344658	0.00840015	0.00324838
7.4	0.0356268	0.00908643	0.00326585
7.6	0.0366673	0.00970614	0.00298915
7.8	0.0374676	0.0102117	0.00238741
8	0.0382901	0.0102471	0.00164328
8.2	0.0391054	0.00989822	0.000595747
8.4	0.0398421	0.0093204	-0.000613259
8.6	0.0406221	0.00889835	-0.00165075
8.8	0.0413662	0.00863222	-0.00229421
9	0.0418261	0.00858981	-0.0025376
9.2	0.041732	0.00871489	-0.00237192
9.4	0.041281	0.00888226	-0.00181605
9.6	0.0408128	0.0089556	-0.0010282
9.8	0.0407786	0.00895713	-0.000169272
10	0.0410071	0.00883596	0.00062771
10.2	0.0414264	0.00869831	0.00125444
10.4	0.0421118	0.00886466	0.00182999
10.6	0.042761	0.00916684	0.00234748
10.8	0.043082	0.00915341	0.002447
11	0.0431302	0.00905887	0.0019711
11.2	0.0433063	0.00897658	0.00121358
11.4	0.0436706	0.00885338	0.000317465
11.6	0.0445623	0.00865488	-0.000603554
11.8	0.0458563	0.00866525	-0.00144303
12	0.0477568	0.0089548	-0.00192035
12.2	0.0500478	0.00962265	-0.00206984
12.4	0.0522856	0.0102736	-0.0022118
12.6	0.0540555	0.0109521	-0.00257624
12.8	0.0554497	0.0115197	-0.003005
13	0.0565507	0.0118733	-0.00344935
13.2	0.0575694	0.0118456	-0.00386792
13.4	0.0585054	0.0115477	-0.00411992
13.6	0.0591144	0.0107487	-0.0043554
13.8	0.0594213	0.00986154	-0.00453677
14	0.0594617	0.00891731	-0.00470833
14.2	0.0589799	0.00778312	-0.00492634
14.4	0.0580898	0.00658188	-0.00542283
14.6	0.0574394	0.0058961	-0.00569927
14.8	0.0572495	0.00560189	-0.00580276
15	0.0572903	0.00551952	-0.00586334
15.2	0.0577238	0.00560823	-0.00597225
15.4	0.058364	0.00585529	-0.00591073
15.6	0.0591002	0.00614417	-0.00574971
15.8	0.0597015	0.00624831	-0.00555311
16	0.0602619	0.00624313	-0.00532742
16.2	0.0607201	0.00621686	-0.00508257
16.4	0.0614392	0.00619977	-0.00463502
16.6	0.0620607	0.00590086	-0.00423605
16.8	0.0625942	0.00549823	-0.00384256
17	0.0628939	0.00499778	-0.00358225
17.2	0.0632277	0.00462369	-0.00324164
17.4	0.0637246	0.00459329	-0.00269242
17.6	0.0645776	0.00494118	-0.00179257
17.8	0.0655983	0.00557264	-0.000599026
18	0.0667912	0.00650912	0.00081063
18.2	0.068138	0.0078428	0.00222996
18.4	0.0693398	0.00925615	0.00313623
18.6	0.0702333	0.0105075	0.00332857
18.8	0.0709889	0.0114587	0.00287818
19	0.0716339	0.0121762	0.00211399
19.2	0.0720337	0.0125069	0.00122452
19.4	0.0722518	0.0123516	0.000411146
19.6	0.0726096	0.0123397	0.000107042
19.8	0.0731473	0.0128244	0.000358267
20	0.0739525	0.0139531	0.00106145
20.2	0.0748362	0.0154896	0.00191426
20.4	0.0761007	0.0174877	0.00296055
20.6	0.0774342	0.0192733	0.00378181
20.8	0.0788212	0.0205264	0.00432738
21	0.0800725	0.0208274	0.00436054
21.2	0.0812558	0.0204771	0.00417322
21.4	0.0819361	0.0195127	0.00354335
21.6	0.0824932	0.0184181	0.00261034
21.8	0.082764	0.017313	0.00139464
22	0.0825677	0.016113	5.59e-05
22.2	0.0819115	0.0144623	-0.0016372
22.4	0.0809823	0.0124297	-0.00348762
22.6	0.0795261	0.010157	-0.00537704
22.8	0.0777111	0.00790852	-0.00708707
23	0.0761184	0.00619883	-0.00836421
23.2	0.0752269	0.00558109	-0.0089094
23.4	0.0750571	0.00607348	-0.00873254
23.6	0.0756694	0.00746027	-0.00807279
23.8	0.0769322	0.00934464	-0.00719393
24	0.0785386	0.0112306	-0.00633986
24.2	0.0799097	0.0125689	-0.00594978
24.4	0.0811397	0.0133944	-0.00605884
24.6	0.082261	0.0137379	-0.00648785
24.8	0.0832471	0.0140349	-0.00695777
25	0.0841837	0.0143408	-0.00724196
25.2	0.0852142	0.0149409	-0.00700737
25.4	0.0860359	0.0156494	-0.00626459
25.6	0.0866667	0.0163115	-0.00499249
25.8	0.0874102	0.0167198	-0.00341918
26	0.0879927	0.0169969	-0.00185549
26.2	0.0883353	0.017126	-0.000591065
26.4	0.0887439	0.0171606	0.000473886
26.6	0.0893368	0.0171438	0.00125485
26.8	0.0899294	0.0169268	0.00165845
27	0.0905926	0.01667	0.00183467
27.2	0.0914863	0.0164671	0.0018028
27.4	0.0923467	0.0162423	0.00151087
27.6	0.0929033	0.0158455	0.000864241
27.8	0.0931464	0.0153028	6.83e-05
28	0.0933306	0.0147364	-0.000775308
28.2	0.0932615	0.0140048	-0.00157336
28.4	0.0928302	0.0133303	-0.00244052
28.6	0.0923776	0.0128196	-0.00301631
28.8	0.0918974	0.0126688	-0.00343247
29	0.0914863	0.0126826	-0.00366966
29.2	0.0912622	0.012833	-0.00353433
29.4	0.0914226	0.01314	-0.00292919
29.6	0.0917359	0.013536	-0.0022456
29.8	0.0923386	0.0138914	-0.00163476
30	0.09313	0.0143344	-0.00102824
30.2	0.094115	0.0150513	-0.000457341
30.4	0.0952583	0.0160822	4.28e-05
30.6	0.0965922	0.0175358	0.000655244
30.8	0.0981691	0.0194022	0.00148489
31	0.0995983	0.0213958	0.00221361
31.2	0.100814	0.0231562	0.00266861
31.4	0.101759	0.0244155	0.00297532
31.6	0.102217	0.0252359	0.00301515
31.8	0.101879	0.0254631	0.00266672
32	0.101107	0.0250754	0.00210314
32.2	0.100134	0.0241542	0.0015445
32.4	0.0990186	0.0229134	0.00100021
32.6	0.0979757	0.0213928	0.000465023
32.8	0.0972689	0.019783	0.000165867
33	0.0969374	0.0182207	-6.26e-05
33.2	0.0969355	0.0168968	-0.000491553
33.4	0.0971818	0.0158223	-0.00118852
33.6	0.0977205	0.015052	-0.00166007
33.8	0.0986874	0.0145315	-0.00186949
34	0.0999993	0.0143229	-0.0017652
34.2	0.101384	0.0141989	-0.0014205
34.4	0.102791	0.0140871	-0.00122541
34.6	0.104043	0.0138593	-0.00153788
34.8	0.105155	0.0135809	-0.00197816
35	0.106041	0.013227	-0.00236391
35.2	0.106805	0.0129792	-0.00251121
35.4	0.107663	0.0128615	-0.00223762
35.6	0.108437	0.0126424	-0.00162523
35.8	0.10891	0.0123455	-0.00095718
36	0.10914	0.0119878	-0.000433885
36.2	0.109261	0.0116614	-0.000277218
36.4	0.109242	0.0112896	-0.000321681
36.6	0.109325	0.0112508	-0.000432755
36.8	0.109539	0.0115487	-0.000704398
37	0.109899	0.0120672	-0.000957792
37.2	0.110464	0.0125188	-0.000924434
37.4	0.111166	0.0129621	-0.000873924
37.6	0.111829	0.0131877	-0.00100776
37.8	0.112378	0.0133022	-0.00149044
38	0.112729	0.0134324	-0.00224301
38.2	0.112857	0.0138092	-0.00291148
38.4	0.112816	0.0142128	-0.00335872
38.6	0.112906	0.0147268	-0.00353879
38.8	0.113068	0.0150495	-0.00332647
39	0.113188	0.0151892	-0.0029315
39.2	0.113039	0.014982	-0.00265387
39.4	0.112749	0.014655	-0.00246456
39.6	0.112307	0.0140017	-0.00238588
39.8	0.111924	0.0134731	-0.00232443
40	0.111734	0.013104	-0.0023198
40.2	0.111799	0.0131256	-0.00241435
40.4	0.112247	0.0134876	-0.00242614
40.6	0.113119	0.014361	-0.00225083
40.8	0.114103	0.0151843	-0.00208689
41	0.115207	0.0159256	-0.00184445
41.2	0.116529	0.016313	-0.0015053
41.4	0.117916	0.0164163	-0.00119855
41.6	0.119057	0.016139	-0.000918272
41.8	0.120085	0.01566	-0.000681489
42	0.121058	0.014786	-0.000402931
42.2	0.122135	0.0139042	0.000147863
42.4	0.122832	0.0127581	0.000756599
42.6	0.123245	0.0118024	0.0013019
42.8	0.123425	0.0110394	0.0017774
43	0.123204	0.0104993	0.00202836
43.2	0.122497	0.00975402	0.00183328
43.4	0.121867	0.00942661	0.00148632
43.6	0.121403	0.00928386	0.000826904
43.8	0.121107	0.00943648	0.000216644
44	0.121484	0.0100901	-2.4e-05
44.2	0.122275	0.0112787	-5.79e-05
44.4	0.12309	0.0124718	2.55e-05
44.6	0.124189	0.0136584	0.000653904
44.8	0.125584	0.0148209	0.00149229
45	0.127015	0.0159877	0.00226954
45.2	0.128468	0.0173643	0.00296611
45.4	0.129989	0.0187591	0.0034827
45.6	0.131339	0.0199419	0.00372408
45.8	0.13235	0.0207832	0.00334248
46	0.132763	0.0210486	0.00231284
46.2	0.132924	0.0209142	0.000986237
46.4	0.132812	0.0204681	-0.000511826
46.6	0.132114	0.0197661	-0.00237727
46.8	0.131231	0.0188011	-0.00419042
47	0.130642	0.0179815	-0.00556375
47.2	0.129935	0.0169505	-0.00675143
47.4	0.129252	0.0160678	-0.00745959
47.6	0.129003	0.015537	-0.00768423
47.8	0.128854	0.0154176	-0.00735603
48	0.128599	0.0154795	-0.00660943
48.2	0.128657	0.0158846	-0.00541227
48.4	0.129014	0.0164736	-0.00419117
48.6	0.129665	0.0171481	-0.00279032
48.8	0.130598	0.0177894	-0.00136903
49	0.13166	0.0180646	-0.00043977
49.2	0.132911	0.0181535	1.27e-05
49.4	0.134303	0.0180772	-3.37e-05
49.6	0.135653	0.0179204	-0.000383037
49.8	0.136916	0.0178084	-0.000958466
50	0.137876	0.017941	-0.00143342
50.2	0.13822	0.0181165	-0.00176077
50.4	0.138116	0.0182567	-0.00173332
50.6	0.137644	0.0183967	-0.00145995
50.8	0.136694	0.0183968	-0.00105791
51	0.135845	0.0187103	-0.000383015
51.2	0.135235	0.0193072	0.000323317
51.4	0.134613	0.0199456	0.000785445
51.6	0.134076	0.0204631	0.000891644
51.8	0.133866	0.0209461	0.00068735
52	0.133756	0.0209847	-2.71e-05
52.2	0.133716	0.02066	-0.00106356
52.4	0.134055	0.0202352	-0.0020337
52.6	0.13458	0.019591	-0.00326873
52.8	0.135411	0.0188986	-0.00457812
53	0.136337	0.0180913	-0.00606243
53.2	0.137235	0.0171747	-0.00753767
53.4	0.137905	0.0162296	-0.00898003
53.6	0.138302	0.0154646	-0.00990597
53.8	0.13827	0.0148439	-0.0104703
54	0.137998	0.0144993	-0.0105789
54.2	0.137777	0.0144174	-0.0102574
54.4	0.137618	0.0144115	-0.0096565
54.6	0.137706	0.0145628	-0.00905417
54.8	0.138124	0.0149686	-0.0084316
55	0.138808	0.0155349	-0.00776372
55.2	0.139635	0.0161814	-0.00717527
55.4	0.140496	0.0169502	-0.00687551
55.6	0.141499	0.0177816	-0.00673996
55.8	0.142651	0.0184192	-0.00671221
56	0.143771	0.0186838	-0.00675343
56.2	0.144628	0.0185499	-0.00696538
56.4	0.145499	0.0181592	-0.00706169
56.6	0.146185	0.0174791	-0.00726914
56.8	0.146473	0.0166563	-0.00742242
57	0.146336	0.0159547	-0.00767711
57.2	0.146001	0.0156112	-0.00786124
57.4	0.145463	0.015622	-0.00816397
57.6	0.144729	0.015756	-0.00830587
57.8	0.143801	0.0157697	-0.0084334
58	0.14281	0.0156699	-0.00819688
58.2	0.141757	0.0153764	-0.00793354
58.4	0.140825	0.0151452	-0.00723289
58.6	0.140048	0.0150697	-0.0061271
58.8	0.13949	0.015207	-0.00500031
59	0.139225	0.0156491	-0.00402231
59.2	0.139411	0.0162326	-0.00308844
59.4	0.139761	0.0165017	-0.00269084
59.6	0.140117	0.0165508	-0.0027829
59.8	0.140847	0.016729	-0.00286409
60	0.141926	0.0168775	-0.00305713
60.2	0.143208	0.0169374	-0.00345364
60.4	0.144606	0.0171588	-0.00368552
60.6	0.146379	0.0176272	-0.00393521
60.8	0.148383	0.0181793	-0.00415437
61	0.150342	0.018624	-0.00443748
61.2	0.151989	0.0189182	-0.00449394
61.4	0.153309	0.0190116	-0.00443544
61.6	0.154273	0.0189647	-0.00400585
61.8	0.154731	0.0188495	-0.00366615
62	0.155123	0.0190821	-0.00294079
62.2	0.155471	0.019594	-0.00199262
62.4	0.155734	0.0202567	-0.00107836
62.6	0.15585	0.0209264	-0.000428365
62.8	0.155888	0.0215157	-0.000107438
63	0.155725	0.0219212	-0.00023413
63.2	0.155409	0.0222945	-0.00052724
63.4	0.155092	0.0225347	-0.00103045
63.6	0.154929	0.0226115	-0.00158875
63.8	0.154983	0.0224377	-0.0020024
64	0.155089	0.0221072	-0.00231178
64.2	0.155365	0.0217639	-0.00271628
64.4	0.155793	0.0214437	-0.00307996
64.6	0.156096	0.0210647	-0.00342172
64.8	0.156261	0.0207489	-0.00355945
65	0.156366	0.0203165	-0.00371237
65.2	0.156484	0.0198404	-0.00377551
65.4	0.156634	0.0195641	-0.00371692
65.6	0.157038	0.0196634	-0.00352651
65.8	0.157491	0.0199393	-0.00319963
66	0.158058	0.02052	-0.00267163
66.2	0.158739	0.0212144	-0.00229697
66.4	0.159502	0.0218435	-0.00211769
66.6	0.160122	0.0221689	-0.00192249
66.8	0.160475	0.022124	-0.00184628
67	0.160634	0.0215773	-0.00216774
67.2	0.160684	0.020821	-0.00257014
67.4	0.160572	0.0200217	-0.00306348
67.6	0.160258	0.0193507	-0.00385732
67.8	0.160105	0.0189128	-0.00477926
68	0.160033	0.0185482	-0.00551496
68.2	0.159788	0.0180966	-0.00617088
68.4	0.159471	0.0177258	-0.00678037
68.6	0.159243	0.017401	-0.00747893
68.8	0.158919	0.0172736	-0.00835601
69	0.158681	0.0175613	-0.0091253
69.2	0.1586	0.0181636	-0.00971415
69.4	0.15876	0.018911	-0.00994752
69.6	0.159115	0.0197182	-0.00996067
69.8	0.159702	0.0203066	-0.00983631
70	0.160195	0.0206936	-0.00959392
70.2	0.160396	0.0208414	-0.00915751
70.4	0.160265	0.0206708	-0.00876516
70.6	0.160119	0.020393	-0.00811883
70.8	0.160301	0.0205939	-0.00687494
71	0.160915	0.0209668	-0.00532744
71.2	0.162012	0.0214476	-0.00381395
71.4	0.163562	0.0220167	-0.00222133
71.6	0.165109	0.0225208	-0.000946851
71.8	0.166421	0.022732	-0.000323947
72	0.167678	0.0229418	-0.000196493
72.2	0.168931	0.0232454	-0.000386724
72.4	0.169997	0.0236845	-0.000874043
72.6	0.171108	0.0244252	-0.00125731
72.8	0.172134	0.0251666	-0.00169757
73	0.173072	0.0258736	-0.00226002
73.2	0.173883	0.0264426	-0.00283235
73.4	0.174506	0.0268803	-0.00330645
73.6	0.174583	0.0270328	-0.00373435
73.8	0.174304	0.0270004	-0.00407567
74	0.173765	0.026765	-0.00413976
74.2	0.173063	0.0264518	-0.00397458
74.4	0.17239	0.025978	-0.00377105
74.6	0.171891	0.0252167	-0.00400451
74.8	0.171455	0.0242333	-0.00454055
75	0.170901	0.0229244	-0.00551631
75.2	0.170402	0.0211951	-0.00667065
75.4	0.169956	0.0193035	-0.0077494
75.6	0.169706	0.0175312	-0.0084176
75.8	0.169482	0.0161752	-0.00871379
76	0.169414	0.0154942	-0.00848152
76.2	0.169381	0.0154672	-0.00807603
76.4	0.169804	0.0157573	-0.00759867
76.6	0.170584	0.0162782	-0.00705704
76.8	0.171621	0.0168219	-0.0066158
77	0.172643	0.0173041	-0.00653937
77.2	0.1736	0.0176753	-0.0068421
77.4	0.174208	0.0179889	-0.00737028
77.6	0.174381	0.017971	-0.00811338
77.8	0.174249	0.0178028	-0.00898777
78	0.174076	0.0174915	-0.0100288
78.2	0.173936	0.0172945	-0.0110867
78.4	0.173734	0.0171808	-0.0120405
78.6	0.173668	0.0174559	-0.0127134
78.8	0.173783	0.0177895	-0.012844
79	0.173701	0.0181607	-0.012491
79.2	0.173396	0.0185669	-0.011634
79.4	0.173	0.0192313	-0.0102209
79.6	0.172717	0.0200762	-0.00831336
79.8	0.172711	0.0210455	-0.00636816
80	0.173412	0.0219962	-0.00460035
80.2	0.174515	0.022709	-0.00325294
80.4	0.175883	0.0232201	-0.00261602
80.6	0.177343	0.0237255	-0.00262415
80.8	0.178693	0.0242796	-0.00289961
81	0.179588	0.0247533	-0.00302239
81.2	0.180343	0.0252487	-0.00302026
81.4	0.180851	0.0258234	-0.00304442
81.6	0.181199	0.0261289	-0.00322183
81.8	0.181322	0.0261725	-0.00364557
82	0.181378	0.0261212	-0.00443353
82.2	0.181193	0.0260045	-0.00534495
82.4	0.180796	0.025594	-0.0061431
82.6	0.179929	0.0249708	-0.00671445
82.8	0.178892	0.0243314	-0.00707025
83	0.177958	0.0237763	-0.00717346
83.2	0.177445	0.0234359	-0.00711514
83.4	0.177416	0.0232916	-0.0069808
83.6	0.177997	0.0233012	-0.00696117
83.8	0.178871	0.0234172	-0.00675351
84	0.179706	0.0238534	-0.00619615
84.2	0.180126	0.0243619	-0.00534563
84.4	0.180088	0.0248453	-0.00443046
84.6	0.179743	0.0253334	-0.00353914
84.8	0.179532	0.0258664	-0.00285523
85	0.179328	0.0261746	-0.00271382
85.2	0.179478	0.0262948	-0.00283838
85.4	0.180055	0.0264704	-0.00321415
85.6	0.180879	0.0267233	-0.0037866
85.8	0.181452	0.0270225	-0.00458932
86	0.182043	0.0274079	-0.00552468
86.2	0.182366	0.0277984	-0.00691473
86.4	0.182516	0.0279892	-0.00857331
86.6	0.182699	0.0280146	-0.0101536
86.8	0.183207	0.0278969	-0.0112967
87	0.183858	0.027599	-0.0117606
87.2	0.184894	0.0273245	-0.0113155
87.4	0.185905	0.0270258	-0.00990086
87.6	0.186707	0.0267961	-0.00795026
87.8	0.18709	0.0263119	-0.00612954
88	0.187245	0.0258043	-0.00485403
88.2	0.187249	0.0253859	-0.00388761
88.4	0.18741	0.025298	-0.00321038
88.6	0.18779	0.0254278	-0.00255418
88.8	0.188567	0.0259227	-0.00181155
89	0.18954	0.0266366	-0.00090932
89.2	0.190287	0.02737	-0.000334623
89.4	0.190679	0.0280202	-0.000114366
89.6	0.190716	0.0287884	-0.000457743
89.8	0.190146	0.0295033	-0.0012551
90	0.18905	0.0298751	-0.0022644
90.2	0.18776	0.029962	-0.00333123
90.4	0.18651	0.0297819	-0.00446151
90.6	0.185347	0.0290991	-0.00550008
90.8	0.184602	0.02806	-0.00669313
91	0.184284	0.026976	-0.00804157
91.2	0.184435	0.0258869	-0.0096344
91.4	0.184758	0.0248226	-0.0113986
91.6	0.185092	0.0240257	-0.0132093
91.8	0.185414	0.0236604	-0.0145298
92	0.185772	0.0236322	-0.0154344
92.2	0.186166	0.0239512	-0.0154734
92.4	0.186553	0.0245839	-0.0149209
92.6	0.186903	0.0253935	-0.0137633
92.8	0.18713	0.0264117	-0.012167
93	0.187208	0.0274973	-0.0102468
93.2	0.186937	0.0284916	-0.0085899
93.4	0.186445	0.0291707	-0.00715325
93.6	0.185889	0.0294392	-0.00605584
93.8	0.1855	0.0291455	-0.00530841
94	0.185467	0.0284968	-0.00473508
94.2	0.185958	0.0274991	-0.00428969
94.4	0.187165	0.0264017	-0.0040728
94.6	0.188994	0.0255972	-0.00374798
94.8	0.191172	0.0250587	-0.00328619
95	0.193418	0.0249367	-0.00275078
95.2	0.195437	0.0251844	-0.00205428
95.4	0.197147	0.0257497	-0.0010949
95.6	0.198721	0.0264348	3.42e-06
95.8	0.200114	0.0274997	0.00128577
96	0.201153	0.028495	0.0024749
96.2	0.201881	0.0293357	0.00356949
96.4	0.202318	0.0301661	0.00466945
96.6	0.202256	0.0306951	0.00532292
96.8	0.201704	0.030604	0.00533354
97	0.201006	0.0302884	0.00505245
97.2	0.200426	0.0299565	0.00473119
97.4	0.1999	0.029302	0.00424336
97.6	0.199318	0.0283638	0.00362414
97.8	0.198762	0.0272328	0.00287051
98	0.198085	0.0258479	0.00203671
98.2	0.1972	0.0244994	0.00109424
98.4	0.196348	0.0234402	0.000202506
98.6	0.195654	0.0227025	-0.000815473
98.8	0.194958	0.0220977	-0.00179635
99	0.194538	0.021657	-0.00281362
99.2	0.194662	0.0213253	-0.00372773
99.4	0.194966	0.0209938	-0.00444642
99.6	0.195543	0.0206867	-0.00469823
99.8	0.196516	0.020738	-0.00475757
100	0.197831	0.0213355	-0.0046028
100.2	0.199149	0.0222284	-0.00454346
100.4	0.200368	0.0231227	-0.00482128
100.6	0.201466	0.0241554	-0.00526174
100.8	0.202406	0.0251196	-0.00571349
101	0.202841	0.0254972	-0.00641791
101.2	0.202812	0.0253044	-0.00720175
101.4	0.202611	0.0249966	-0.0077589
101.6	0.202135	0.0245374	-0.00829072
101.8	0.201551	0.0241412	-0.00879219
102	0.200968	0.0238545	-0.00907832
102.2	0.200152	0.0233936	-0.00935015
102.4	0.198953	0.0227502	-0.00954953
102.6	0.197909	0.0221431	-0.00954378
102.8	0.197215	0.021591	-0.00917009
103	0.196798	0.0212712	-0.00838389
103.2	0.196811	0.0215366	-0.00715869
103.4	0.197372	0.0223722	-0.00590095
103.6	0.19821	0.0236413	-0.00462905
103.8	0.198945	0.0250559	-0.00353975
104	0.199429	0.0262878	-0.00274641
104.2	0.199894	0.0272869	-0.00220159
104.4	0.200323	0.0279327	-0.00183246
104.6	0.200401	0.0280595	-0.00179467
104.8	0.200104	0.0277249	-0.0021136
105	0.199806	0.0273348	-0.00259999
105.2	0.199506	0.0268982	-0.00341363
105.4	0.199239	0.0264668	-0.004353
105.6	0.198963	0.0260337	-0.00513201
105.8	0.198829	0.0257041	-0.0055812
106	0.198967	0.0257012	-0.00586721
106.2	0.199493	0.0260329	-0.00575529
106.4	0.200216	0.0266696	-0.005302
106.6	0.201151	0.0276879	-0.00461732
106.8	0.202236	0.0288522	-0.00371278
107	0.203278	0.0297884	-0.00276018
107.2	0.203881	0.0304601	-0.00208351
107.4	0.204315	0.0307337	-0.00165102
107.6	0.204735	0.0303695	-0.00145274
107.8	0.205002	0.0294733	-0.00169374
108	0.204802	0.0281789	-0.00232752
108.2	0.204153	0.0265935	-0.0032256
108.4	0.203154	0.0249289	-0.00444377
108.6	0.202017	0.0234562	-0.00590812
108.8	0.201005	0.0222209	-0.00754369
109	0.200249	0.0211614	-0.00925207
109.2	0.199927	0.0203617	-0.0105562
109.4	0.199936	0.0197913	-0.0115788
109.6	0.200208	0.0195008	-0.0124263
109.8	0.200678	0.0195653	-0.0129235
110	0.201587	0.0200338	-0.0129567
110.2	0.202844	0.0206491	-0.0128918
110.4	0.2042	0.021174	-0.0127489
110.6	0.205523	0.0216462	-0.0124774
110.8	0.206864	0.0220911	-0.0122094
111	0.208323	0.0225061	-0.0117723
111.2	0.209651	0.0229004	-0.0113765
111.4	0.210721	0.0234953	-0.0110308
111.6	0.211591	0.0241863	-0.0108914
111.8	0.212276	0.0248356	-0.010776
112	0.212674	0.0253548	-0.0110076
112.2	0.212788	0.0257958	-0.0113922
112.4	0.21264	0.026145	-0.0117621
112.6	0.212034	0.0263253	-0.0120252
112.8	0.211032	0.0264443	-0.0121057
113	0.209674	0.0265652	-0.0119146
113.2	0.208621	0.0268224	-0.0111884
113.4	0.208269	0.0273253	-0.00992807
113.6	0.208779	0.028139	-0.00803545
113.8	0.209878	0.0290395	-0.00591681
114	0.211418	0.0299698	-0.00373293
114.2	0.213014	0.0309546	-0.00177052
114.4	0.214488	0.0318495	-0.000346834
114.6	0.215807	0.0325679	0.000385765
114.8	0.216926	0.0330865	0.000351869
115	0.217962	0.0332948	-0.00035879
115.2	0.218926	0.032795	-0.00178465
115.4	0.219621	0.0314386	-0.00374164
115.6	0.219891	0.029454	-0.00618134
115.8	0.21974	0.0273008	-0.00861699
116	0.218971	0.0251816	-0.0108053
116.2	0.217659	0.0233642	-0.0124815
116.4	0.216196	0.0219961	-0.0134932
116.6	0.214977	0.0211728	-0.013641
116.8	0.21435	0.0205971	-0.0132407
117	0.214256	0.0203062	-0.0125434
117.2	0.214518	0.0202814	-0.0116263
117.4	0.215038	0.0206167	-0.0105541
117.6	0.21559	0.0210983	-0.0096242
117.8	0.215956	0.0219285	-0.00882038
118	0.216247	0.0228011	-0.00817297
118.2	0.216577	0.0235395	-0.00788648
118.4	0.216885	0.0239556	-0.00794365
118.6	0.217272	0.0240762	-0.00831672
118.8	0.217708	0.0236678	-0.00902984
119	0.2181	0.0229476	-0.00995402
119.2	0.218295	0.0223274	-0.0107549
119.4	0.218331	0.022202	-0.0113222
119.6	0.218084	0.0223935	-0.0116234
119.8	0.217623	0.0228998	-0.0116999
120	0.217171	0.0235341	-0.011573
120.2	0.216673	0.0240132	-0.0114832
120.4	0.216049	0.0240881	-0.0115734
120.6	0.21534	0.0241957	-0.0117554
120.8	0.214728	0.0245665	-0.0117811
121	0.214204	0.0253503	-0.0115819
121.2	0.213825	0.0263885	-0.0110756
121.4	0.213633	0.0276524	-0.010209
121.6	0.213759	0.0287115	-0.00926417
121.8	0.214037	0.0293411	-0.00847858
122	0.21454	0.0295164	-0.00763313
122.2	0.215417	0.0295053	-0.0069314
122.4	0.216486	0.0292688	-0.00658087
122.6	0.217297	0.0288029	-0.00640053
122.8	0.2177	0.0282798	-0.00648804
123	0.217744	0.0277362	-0.00710194
123.2	0.217385	0.0267834	-0.00796597
123.4	0.2168	0.025547	-0.00877697
123.6	0.216387	0.0242271	-0.00929958
123.8	0.216091	0.0227236	-0.00959379
124	0.215866	0.0212438	-0.00969172
124.2	0.215644	0.0202947	-0.0097335
124.4	0.215247	0.0197957	-0.00969308
124.6	0.214597	0.019687	-0.00964308
124.8	0.214025	0.0199603	-0.00939548
125	0.213609	0.0204775	-0.00908503
125.2	0.213416	0.0211143	-0.00875548
125.4	0.213521	0.0219944	-0.00843514
125.6	0.214002	0.0231353	-0.00813333
125.8	0.214588	0.0244168	-0.00807926
126	0.214945	0.0258222	-0.00826402
126.2	0.215047	0.0271608	-0.00854975
126.4	0.215017	0.028355	-0.00920855
126.6	0.214865	0.0291762	-0.0101263
126.8	0.214645	0.0295939	-0.0108785
127	0.214466	0.0295115	-0.0113492
127.2	0.214529	0.0289214	-0.0116565
127.4	0.214638	0.0275815	-0.0117533
127.6	0.214678	0.0257923	-0.01175
127.8	0.214768	0.0239822	-0.01181
128	0.215039	0.0222748	-0.0118876
128.2	0.215496	0.0208712	-0.0118424
128.4	0.216318	0.0199865	-0.0116395
128.6	0.21746	0.0197053	-0.0112583
128.8	0.21883	0.0199883	-0.0105981
129	0.220318	0.020722	-0.00970611
129.2	0.221758	0.0217755	-0.00863485
129.4	0.223004	0.0230439	-0.00735497
129.6	0.223968	0.0244321	-0.00600586
129.8	0.224668	0.0256899	-0.0047226
130	0.224969	0.0268738	-0.0035787
130.2	0.224892	0.0278276	-0.00270088
130.4	0.224451	0.0285539	-0.00220366
130.6	0.223854	0.0289626	-0.00189677
130.8	0.223174	0.0290998	-0.00172781
131	0.222699	0.0288435	-0.00159273
131.2	0.222565	0.0287321	-0.00156467
131.4	0.222922	0.0288037	-0.00164912
131.6	0.223526	0.0288646	-0.0021672
131.8	0.224139	0.028792	-0.00321595
132	0.224641	0.0287684	-0.00494403
132.2	0.22502	0.0285542	-0.00717452
132.4	0.225344	0.028185	-0.00963727
132.6	0.225828	0.0277644	-0.0118758
132.8	0.226705	0.0274828	-0.0135788
133	0.227734	0.0272414	-0.0146656
133.2	0.228726	0.0270495	-0.0154198
133.4	0.229613	0.0268752	-0.0159816
133.6	0.2301	0.0268132	-0.0164385
133.8	0.23015	0.0266595	-0.0168043
134	0.229972	0.0265843	-0.016833
134.2	0.229651	0.0266371	-0.0161417
134.4	0.228858	0.0266754	-0.0149365
134.6	0.227908	0.0265466	-0.0134984
134.8	0.226769	0.0265176	-0.011945
135	0.225282	0.0262581	-0.0107647
135.2	0.223465	0.0257207	-0.0101873
135.4	0.221699	0.025149	-0.00990779
135.6	0.220105	0.024627	-0.0097786
135.8	0.218776	0.0239598	-0.009969
136	0.218039	0.0234891	-0.00992349
136.2	0.218032	0.0232528	-0.00938452
136.4	0.218653	0.0232338	-0.00851752
136.6	0.219691	0.0234327	-0.0075451
136.8	0.221069	0.0238926	-0.00656957
137	0.222471	0.0244644	-0.00586301
137.2	0.223718	0.0251	-0.00536077
137.4	0.225153	0.0257408	-0.00495424
137.6	0.226789	0.026433	-0.00451461
137.8	0.228307	0.0270062	-0.00417317
138	0.229527	0.0272249	-0.00415662
138.2	0.230485	0.0269727	-0.00475367
138.4	0.231009	0.0265047	-0.00557596
138.6	0.231014	0.0260015	-0.00668252
138.8	0.230817	0.025703	-0.00761357
139	0.230461	0.0257579	-0.00813552
139.2	0.230001	0.026127	-0.00819868
139.4	0.229373	0.0265054	-0.0083369
139.6	0.228654	0.0268354	-0.00828993
139.8	0.227751	0.0269635	-0.00820364
140	0.227028	0.0271291	-0.00815312
140.2	0.226559	0.02749	-0.00809676
140.4	0.226337	0.0282234	-0.00791745
140.6	0.226332	0.0292186	-0.00770279
140.8	0.226783	0.0304935	-0.00727007
141	0.227614	0.0317976	-0.00677812
141.2	0.228545	0.0327248	-0.00623014
141.4	0.229475	0.0331461	-0.00583193
141.6	0.230343	0.0330364	-0.00550547
141.8	0.231165	0.0324868	-0.00536319
142	0.231985	0.0317379	-0.00493557
142.2	0.23281	0.0310859	-0.00447169
142.4	0.233504	0.0306005	-0.00388413
142.6	0.233939	0.0301966	-0.0034732
142.8	0.234284	0.0298658	-0.0032924
143	0.234406	0.0293891	-0.00374613
143.2	0.234293	0.0289283	-0.00451364
143.4	0.234161	0.0284518	-0.00544736
143.6	0.234349	0.0281941	-0.0065723
143.8	0.234551	0.0281943	-0.00775755
144	0.234691	0.028426	-0.00869001
144.2	0.234693	0.0284498	-0.00950469
144.4	0.23463	0.02835	-0.0101692
144.6	0.234486	0.0281375	-0.0106262
144.8	0.234322	0.0276885	-0.0110186
145	0.234298	0.0271477	-0.0114129
145.2	0.234466	0.0267265	-0.011691
145.4	0.23471	0.0262154	-0.01207
145.6	0.234931	0.0254985	-0.0123262
145.8	0.235114	0.0247728	-0.012406
146	0.235142	0.0240864	-0.0122005
146.2	0.235006	0.023395	-0.0120041
146.4	0.234907	0.0229693	-0.0115931
146.6	0.23481	0.022912	-0.0110188
146.8	0.234739	0.0231143	-0.0103296
147	0.234658	0.0233022	-0.00981519
147.2	0.234748	0.0236506	-0.00938546
147.4	0.234708	0.0239315	-0.00907593
147.6	0.234513	0.0239948	-0.00901553
147.8	0.234055	0.0237134	-0.00936387
148	0.233812	0.0236806	-0.00969853
148.2	0.233677	0.0238716	-0.00993506
148.4	0.23374	0.0243269	-0.0101985
148.6	0.233923	0.0249048	-0.0105026
148.8	0.234247	0.0257706	-0.0107156
149	0.234415	0.026324	-0.0109718
149.2	0.234637	0.0265328	-0.0110851
149.4	0.235	0.0265677	-0.010838
149.6	0.235598	0.0267763	-0.0102925
149.8	0.236344	0.0270187	-0.00977605
150	0.237151	0.0273492	-0.00948241
150.2	0.237941	0.0277507	-0.00938627
150.4	0.238673	0.028017	-0.00963158
150.6	0.239398	0.0280121	-0.0101419
150.8	0.240149	0.0279281	-0.010685
151	0.240848	0.0277065	-0.011382
151.2	0.241392	0.0274879	-0.0121862
151.4	0.241548	0.0271073	-0.0129571
151.6	0.241227	0.0266296	-0.0134982
151.8	0.240445	0.0259468	-0.0136713
152	0.239634	0.0254599	-0.0132972
152.2	0.238686	0.0248845	-0.0127778
152.4	0.237819	0.0245175	-0.0123225
152.6	0.237141	0.0241114	-0.0119846
152.8	0.236833	0.0238176	-0.0117332
153	0.236641	0.0235294	-0.0114482
153.2	0.236712	0.0234369	-0.0110755
153.4	0.236868	0.0231271	-0.010636
153.6	0.23719	0.0229589	-0.0101704
153.8	0.237865	0.0231004	-0.00953397
154	0.238839	0.0235058	-0.00909945
154.2	0.240084	0.0241018	-0.00876199
154.4	0.241699	0.0252979	-0.00834131
154.6	0.243516	0.0268364	-0.00794046
154.8	0.24495	0.0284152	-0.00765312
155	0.245926	0.0298877	-0.00743646
155.2	0.246397	0.0313281	-0.00723904
155.4	0.246688	0.0326604	-0.00705476
155.6	0.246973	0.0338357	-0.00679184
155.8	0.247331	0.0347442	-0.00669904
156	0.24773	0.0354382	-0.00675658
156.2	0.248272	0.0357366	-0.00692865
156.4	0.248675	0.0355013	-0.0073218
156.6	0.248801	0.0348204	-0.00779633
156.8	0.248814	0.033818	-0.00828324
157	0.248664	0.0325254	-0.00866142
157.2	0.248404	0.0314329	-0.00884847
157.4	0.248068	0.0306245	-0.0088129
157.6	0.247751	0.0302085	-0.00869744
157.8	0.247394	0.0301278	-0.00827342
158	0.247142	0.0305394	-0.00768567
158.2	0.246722	0.0310633	-0.00738488
158.4	0.246158	0.03176	-0.00725028
158.6	0.245466	0.0323253	-0.00734194
158.8	0.244627	0.0325501	-0.00782595
159	0.243737	0.032235	-0.00867426
159.2	0.243345	0.0315535	-0.00953144
159.4	0.24341	0.0307177	-0.0105885
159.6	0.243729	0.0298883	-0.0118488
159.8	0.244452	0.0292467	-0.0132507
160	0.245506	0.0286658	-0.0146498
160.2	0.246605	0.0281597	-0.0158332
160.4	0.24754	0.0275067	-0.0167558
160.6	0.248255	0.0268379	-0.0173794
160.8	0.248564	0.026344	-0.0176628
161	0.248547	0.0262616	-0.0175834
161.2	0.248372	0.0266603	-0.0171541
161.4	0.248079	0.0274325	-0.0164885
161.6	0.247681	0.0283571	-0.0156659
161.8	0.247185	0.029142	-0.0148379
162	0.246574	0.0296786	-0.0139085
162.2	0.245518	0.0297027	-0.0133805
162.4	0.244301	0.0294258	-0.0132026
162.6	0.243369	0.0291003	-0.0134023
162.8	0.242877	0.0289247	-0.0138755
163	0.242435	0.0288412	-0.0148024
163.2	0.242118	0.0287639	-0.0158336
163.4	0.242084	0.02854	-0.0167498
163.6	0.242063	0.0278768	-0.0173555
163.8	0.242088	0.0268303	-0.0177947
164	0.242395	0.0256831	-0.018057
164.2	0.243041	0.0248812	-0.0180764
164.4	0.243683	0.0243933	-0.0179403
164.6	0.244505	0.0243683	-0.0177283
164.8	0.245574	0.0248638	-0.017272
165	0.246976	0.0256924	-0.0166613
165.2	0.248653	0.0265362	-0.0158451
165.4	0.250521	0.027413	-0.0149174
165.6	0.252235	0.028495	-0.0138422
165.8	0.253616	0.0295585	-0.0128099
166	0.254704	0.0304398	-0.0117069
166.2	0.255484	0.0312621	-0.0107887
166.4	0.255712	0.0319074	-0.0102197
166.6	0.255578	0.0322219	-0.0100066
166.8	0.255385	0.0322536	-0.00982969
167	0.255134	0.0321589	-0.00966334
167.2	0.254691	0.0316724	-0.00963296
167.4	0.254527	0.0310312	-0.0096907
167.6	0.254557	0.0303032	-0.00971575
167.8	0.254489	0.0294792	-0.00977211
168	0.254358	0.0284041	-0.0100853
168.2	0.254454	0.0287203	-0.00974549
168.4	0.254443	0.0278882	-0.00977884
168.6	0.254456	0.0269828	-0.00987215
168.8	0.254492	0.0260041	-0.0100254
169	0.254552	0.024952	-0.0102387
169.2	0.254636	0.0238267	-0.0105119
169.4	0.254743	0.0226281	-0.010845
169.6	0.254874	0.0213562	-0.0112381
169.8	0.25503	0.020011	-0.0116912
170	0.264923	0.0278121	-0.00755939
170.2	0.26241	0.0257306	-0.008717
170.4	0.260076	0.0238186	-0.00976463
170.6	0.257919	0.0220761	-0.0107023
170.8	0.255941	0.0205032	-0.01153
171	0.25414	0.0190997	-0.0122476
171.2	0.252517	0.0178657	-0.0128554
171.4	0.251071	0.0168013	-0.0133531
171.6	0.249804	0.0159063	-0.0137408
171.8	0.248714	0.0151808	-0.0140186
172	0.247811	0.0153272	-0.0141144
172.2	0.247138	0.0154245	-0.0141298
172.4	0.246688	0.0153119	-0.0140761
172.6	0.246557	0.0151769	-0.0137825
172.8	0.246594	0.0149256	-0.0134299
173	0.246539	0.0144837	-0.0130157
173.2	0.246394	0.0141771	-0.0124764
173.4	0.246087	0.0139511	-0.0120588
173.6	0.245622	0.0138466	-0.0119223
173.8	0.245463	0.0140646	-0.0117334
174	0.245512	0.0144864	-0.0117105
174.2	0.245699	0.0150028	-0.0118753
174.4	0.246051	0.0157459	-0.0120123
174.6	0.246493	0.0164404	-0.0120559
174.8	0.246529	0.0169967	-0.0123775
175	0.246362	0.0175192	-0.012968
175.2	0.2459	0.0176855	-0.0139565
175.4	0.245266	0.0173181	-0.0151076
175.6	0.244366	0.0162673	-0.0164752
175.8	0.243399	0.0148162	-0.0176881
176	0.242384	0.0131967	-0.0186159
176.2	0.241559	0.0116052	-0.0191963
176.4	0.240563	0.0100367	-0.0196596
176.6	0.239534	0.00899059	-0.0197965
176.8	0.238611	0.00842738	-0.0199059
177	0.237648	0.00800541	-0.0202276
177.2	0.236635	0.00773725	-0.0208422
177.4	0.235729	0.00770409	-0.0214891
177.6	0.234859	0.00770801	-0.0222798
177.8	0.233875	0.00757701	-0.02307
178	0.232975	0.00742899	-0.0235862
178.2	0.232092	0.00729769	-0.0237806
178.4	0.231367	0.00732332	-0.0237683
178.6	0.230725	0.00725672	-0.023709
178.8	0.230354	0.00710155	-0.0236104
179	0.230272	0.00692722	-0.0235538
179.2	0.230299	0.00673664	-0.023353
179.4	0.230456	0.00674788	-0.0228335
179.6	0.23051	0.00700826	-0.0220382
179.8	0.230264	0.00742434	-0.0211355
180	0.229831	0.00798427	-0.0201306
180.2	0.229711	0.00872477	-0.0193063
180.4	0.229688	0.00928543	-0.0190422
180.6	0.229903	0.00971383	-0.0192732
180.8	0.230339	0.0101329	-0.0199955
181	0.230693	0.010594	-0.0208508
181.2	0.230901	0.0110542	-0.0213374
181.4	0.231136	0.0113659	-0.0213429
181.6	0.231638	0.011829	-0.0204518
181.8	0.2324	0.0124754	-0.0188415
182	0.233327	0.0131764	-0.0169497
182.2	0.23407	0.0139523	-0.0153422
182.4	0.234794	0.0149511	-0.013969
182.6	0.235141	0.0157465	-0.0133589
182.8	0.234915	0.0161234	-0.013052
183	0.234198	0.0162081	-0.0130842
183.2	0.233022	0.0158877	-0.0134079
183.4	0.231581	0.0154669	-0.013842
183.6	0.230416	0.0149924	-0.0141868
183.8	0.229622	0.0143989	-0.0148103
184	0.22909	0.0136129	-0.0156316
184.2	0.228839	0.0127448	-0.0164957
184.4	0.228309	0.0115781	-0.0176634
184.6	0.22732	0.0101739	-0.0188263
184.8	0.226203	0.00847937	-0.0198895
185	0.225168	0.00646254	-0.0210458
185.2	0.224377	0.00448134	-0.0219271
185.4	0.223982	0.00256814	-0.0226802
185.6	0.223848	0.00121744	-0.0234875
185.8	0.223663	0.000548405	-0.0243731
186	0.223441	0.000296047	-0.025005
186.2	0.223121	0.000121852	-0.0257646
186.4	0.222704	0.00017235	-0.0261993
186.6	0.222486	0.00032558	-0.0264148
186.8	0.222557	0.000744673	-0.0263685
187	0.222993	0.00189769	-0.0257984
187.2	0.223594	0.00339928	-0.0247515
187.4	0.224387	0.0052784	-0.0233723
187.6	0.225209	0.0073693	-0.0217478
187.8	0.225887	0.00941334	-0.0200224
188	0.226022	0.0107847	-0.0188626
188.2	0.225734	0.0115998	-0.0182192
188.4	0.225069	0.0117057	-0.018316
188.6	0.223955	0.0110987	-0.0190744
188.8	0.222552	0.00988651	-0.0202377
189	0.220853	0.008483	-0.0216236
189.2	0.219098	0.00725917	-0.0229691
189.4	0.217214	0.00606817	-0.0238892
189.6	0.215557	0.00495176	-0.0241587
189.8	0.214126	0.00405991	-0.0238712
190	0.21313	0.00350343	-0.022891
190.2	0.21253	0.00317206	-0.0216212
190.4	0.212289	0.00325221	-0.0203114
190.6	0.212173	0.00374172	-0.0190321
190.8	0.212203	0.00442393	-0.0179657
191	0.212414	0.00544113	-0.0169345
191.2	0.212655	0.00656862	-0.0160132
191.4	0.212644	0.00743525	-0.0155608
191.6	0.212107	0.00763414	-0.0158739
191.8	0.211208	0.00752659	-0.0165613
192	0.210043	0.00688335	-0.0178487
192.2	0.208547	0.00563536	-0.0195691
192.4	0.207068	0.00373881	-0.0214179
192.6	0.205921	0.00179033	-0.0229442
192.8	0.205514	-0.000108833	-0.0240775
193	0.205695	-0.00181675	-0.0246442
193.2	0.206608	-0.0029993	-0.0246362
193.4	0.208087	-0.00329543	-0.0239185
193.6	0.21008	-0.00283233	-0.0226921
193.8	0.212055	-0.00200033	-0.0215328
194	0.214049	-0.000905055	-0.0205694
194.2	0.216003	0.00057215	-0.0196861
194.4	0.217997	0.00232939	-0.0188828
194.6	0.219673	0.00411206	-0.0182459
194.8	0.221054	0.00597445	-0.0176173
195	0.22186	0.00772093	-0.0172105
195.2	0.222099	0.00911001	-0.0169754
195.4	0.221854	0.0102984	-0.0166978
195.6	0.221174	0.011088	-0.0166355
195.8	0.219807	0.0112323	-0.0167296
196	0.218189	0.0108479	-0.0168751
196.2	0.216472	0.0102507	-0.0171318
196.4	0.214748	0.00940803	-0.0178403
196.6	0.213139	0.00852076	-0.018691
196.8	0.211939	0.0080155	-0.0194108
197	0.211077	0.0079933	-0.0198253
197.2	0.210321	0.00826832	-0.0200682
197.4	0.209534	0.00859942	-0.0203546
197.6	0.208778	0.00906425	-0.0206004
197.8	0.208111	0.0095465	-0.0209442
198	0.207512	0.009907	-0.0213927
198.2	0.206956	0.00990392	-0.0220129
198.4	0.206637	0.00976341	-0.0225411
198.6	0.206496	0.00946721	-0.0231653
198.8	0.206332	0.00898888	-0.0237466
199	0.205964	0.00831654	-0.0242542
199.2	0.205383	0.00759958	-0.0248377
199.4	0.204505	0.00680868	-0.0253112
199.6	0.203527	0.00609469	-0.0254749
199.8	0.202597	0.00543884	-0.0253682
200	0.201759	0.00496459	-0.0250818
200.2	0.201187	0.00484073	-0.0244325
200.4	0.201007	0.00525032	-0.0235635
200.6	0.201152	0.00604688	-0.0226178
200.8	0.201614	0.00722528	-0.021605
201	0.202371	0.00858043	-0.0206892
201.2	0.203238	0.0097153	-0.0200239
201.4	0.204001	0.010231	-0.0197257
201.6	0.204605	0.0101409	-0.0195962
201.8	0.205002	0.00944798	-0.0197013
202	0.205215	0.00829817	-0.0199504
202.2	0.205107	0.00693173	-0.0200409
202.4	0.204582	0.005391	-0.0200766
202.6	0.203816	0.00360536	-0.0201463
202.8	0.202791	0.00170064	-0.0203539
203	0.201671	-0.000183745	-0.0203622
203.2	0.200723	-0.00193295	-0.0203237
203.4	0.200081	-0.00330745	-0.0201013
203.6	0.199632	-0.00389059	-0.0197767
203.8	0.199552	-0.00377081	-0.0194893
204	0.199994	-0.00315275	-0.0194158
204.2	0.200901	-0.00230379	-0.0193889
204.4	0.202111	-0.00127745	-0.0194157
204.6	0.203257	-0.000405582	-0.0197147
204.8	0.204199	0.000199013	-0.0200698
205	0.204623	0.000583217	-0.0204028
205.2	0.204483	0.000993499	-0.0206945
205.4	0.203885	0.00148588	-0.0209629
205.6	0.202824	0.00186155	-0.0211266
205.8	0.201365	0.00223918	-0.0211701
206	0.199859	0.00269002	-0.0211997
206.2	0.198541	0.00315936	-0.0211524
206.4	0.197507	0.00355946	-0.021113
206.6	0.196992	0.00412236	-0.020946
206.8	0.196751	0.00489011	-0.0208334
207	0.196565	0.00579563	-0.0207884
207.2	0.196617	0.00677593	-0.0207744
207.4	0.196737	0.00740725	-0.0207014
207.6	0.197206	0.0077227	-0.0204617
207.8	0.197975	0.00758515	-0.0200081
208	0.19879	0.00717441	-0.0194549
208.2	0.199259	0.00648213	-0.0189754
208.4	0.199565	0.00576276	-0.018568
208.6	0.199545	0.00503408	-0.0184516
208.8	0.199383	0.0044277	-0.0186138
209	0.199234	0.00395148	-0.0189225
209.2	0.199097	0.0037387	-0.0191185
209.4	0.19905	0.00410048	-0.0191435
209.6	0.19915	0.00508095	-0.0189436
209.8	0.199307	0.00647268	-0.0186701
210	0.199573	0.00794385	-0.0184151
210.2	0.199764	0.00943476	-0.0184495
210.4	0.199733	0.0107312	-0.0186614
210.6	0.199605	0.0115626	-0.0190755
210.8	0.199652	0.0119769	-0.0191239
211	0.199871	0.0122761	-0.018624
211.2	0.20046	0.0125042	-0.0176366
211.4	0.201086	0.0124802	-0.0164073
211.6	0.201416	0.0123383	-0.0150082
211.8	0.201418	0.0120549	-0.0140236
212	0.201259	0.01138	-0.0136562
212.2	0.200974	0.0104904	-0.0136976
212.4	0.200663	0.00944963	-0.0140112
212.6	0.200479	0.00844294	-0.0143463
212.8	0.200371	0.00766049	-0.0143315
213	0.200128	0.00715673	-0.0140795
213.2	0.199536	0.00642357	-0.0141758
213.4	0.198813	0.00554915	-0.0146332
213.6	0.198003	0.00439455	-0.015489
213.8	0.197024	0.00297797	-0.0168169
214	0.195892	0.00131309	-0.0182743
214.2	0.194814	-0.000288905	-0.0195339
214.4	0.1938	-0.00172564	-0.0206834
214.6	0.193076	-0.0027745	-0.0217672
214.8	0.192518	-0.003639	-0.022789
215	0.192097	-0.00431119	-0.0238448
215.2	0.1918	-0.00475858	-0.0248575
215.4	0.191743	-0.00496212	-0.0257053
215.6	0.191636	-0.00521218	-0.026288
215.8	0.191341	-0.00526831	-0.0265922
216	0.190873	-0.0051431	-0.026742
216.2	0.190565	-0.00460365	-0.026485
216.4	0.190418	-0.00365281	-0.0257075
216.6	0.190512	-0.0022715	-0.0246535
216.8	0.19094	-0.000750895	-0.0234743
217	0.191841	0.00104401	-0.0219113
217.2	0.192849	0.00268601	-0.0203102
217.4	0.193687	0.00411562	-0.018954
217.6	0.194175	0.00525665	-0.0177908
217.8	0.194551	0.00630521	-0.016915
218	0.194771	0.00696202	-0.0167532
218.2	0.195007	0.00726807	-0.0169613
218.4	0.195162	0.00727007	-0.0172982
218.6	0.195187	0.00695755	-0.0177741
218.8	0.194954	0.00627964	-0.0183447
219	0.194523	0.00544617	-0.0189309
219.2	0.193793	0.00450847	-0.0195546
219.4	0.192858	0.00346782	-0.0203501
219.6	0.191909	0.00254839	-0.0212109
219.8	0.191175	0.00190042	-0.0218802
220	0.190683	0.00151378	-0.0221739
220.2	0.190384	0.00149853	-0.0223421
220.4	0.190201	0.00179443	-0.0222722
220.6	0.190113	0.00233811	-0.0220084
220.8	0.189987	0.00300633	-0.0216524
221	0.189669	0.00392938	-0.0210836
221.2	0.189198	0.0048653	-0.020378
221.4	0.188788	0.00584825	-0.0197093
221.6	0.188216	0.00653794	-0.0192329
221.8	0.187561	0.00698399	-0.0187292
222	0.186993	0.00708383	-0.018415
222.2	0.186535	0.00681901	-0.0182029
222.4	0.186106	0.00592631	-0.0181252
222.6	0.186041	0.00477894	-0.0180008
222.8	0.186304	0.0033736	-0.0180302
223	0.186535	0.00167074	-0.0183502
223.2	0.186636	-0.000195283	-0.018987
223.4	0.186859	-0.00173841	-0.0197297
223.6	0.187122	-0.00289332	-0.0206181
223.8	0.187137	-0.00374578	-0.0217298
224	0.187065	-0.00406399	-0.0226123
224.2	0.186966	-0.00383837	-0.0230272
224.4	0.186635	-0.00333638	-0.0231033
224.6	0.186207	-0.00274099	-0.0229581
224.8	0.185694	-0.00217488	-0.0228556
225	0.184978	-0.00190772	-0.0230736
225.2	0.184216	-0.00192862	-0.0236868
225.4	0.183695	-0.00217434	-0.0244524
225.6	0.183256	-0.00266031	-0.025258
225.8	0.183086	-0.00312643	-0.0256859
226	0.183413	-0.00338829	-0.0256577
226.2	0.184036	-0.00331933	-0.0252099
226.4	0.184662	-0.0029598	-0.0245261
226.6	0.185223	-0.00214366	-0.0234027
226.8	0.18597	-0.000909403	-0.0218608
227	0.18677	0.000691136	-0.0199263
227.2	0.187388	0.00236102	-0.0177902
227.4	0.187815	0.00409006	-0.0154258
227.6	0.188144	0.00593223	-0.0131329
227.8	0.188041	0.00754812	-0.0112149
228	0.187454	0.00868391	-0.00995824
228.2	0.186809	0.00940985	-0.00929995
228.4	0.185908	0.00949265	-0.00938335
228.6	0.184684	0.00856996	-0.0104604
228.8	0.18354	0.00702766	-0.0122029
229	0.18251	0.0049586	-0.0143707
229.2	0.181381	0.00259198	-0.0167353
229.4	0.180419	0.000359955	-0.019136
229.6	0.179688	-0.00142037	-0.0208886
229.8	0.178802	-0.00290645	-0.0220928
230	0.177922	-0.00392812	-0.022682
230.2	0.177326	-0.00435982	-0.0228722
230.4	0.176956	-0.00435844	-0.022433
230.6	0.176502	-0.00423253	-0.0218396
230.8	0.175894	-0.00384769	-0.0212517
231	0.175236	-0.00303779	-0.020684
231.2	0.174341	-0.0021902	-0.0203108
231.4	0.173367	-0.00146736	-0.0203035
231.6	0.172566	-0.000671251	-0.0204318
231.8	0.172291	0.000176975	-0.0204366
232	0.172345	0.000657939	-0.0205841
232.2	0.172769	0.000862914	-0.0207528
232.4	0.173463	0.000976384	-0.0208421
232.6	0.174104	0.000782465	-0.0210471
232.8	0.174438	0.000267272	-0.0215269
233	0.174644	-0.000161967	-0.0218678
233.2	0.174766	-0.00057127	-0.0219664
233.4	0.174839	-0.000901118	-0.0221292
233.6	0.175072	-0.000967048	-0.0221963
233.8	0.17537	-0.000747275	-0.0221226
234	0.175402	-0.000565978	-0.022032
234.2	0.175116	-0.000439437	-0.0221082
234.4	0.17459	-0.000276813	-0.0224626
234.6	0.174035	-7.99e-05	-0.0230899
234.8	0.173592	3.71e-05	-0.0239922
235	0.173478	0.000140106	-0.0248968
235.2	0.173554	0.000391697	-0.0255379
235.4	0.173681	0.000723379	-0.025679
235.6	0.17384	0.00116547	-0.0254096
235.8	0.174132	0.00172677	-0.0246848
236	0.174346	0.00232138	-0.0238246
236.2	0.174316	0.0026814	-0.0231091
236.4	0.174079	0.00268293	-0.022669
236.6	0.173683	0.00237529	-0.0223086
236.8	0.173167	0.0016171	-0.0220628
237	0.172831	0.000728918	-0.0219193
237.2	0.17287	4.38e-05	-0.0217213
237.4	0.17317	-0.000268706	-0.0214592
237.6	0.173584	-0.000354843	-0.0215607
237.8	0.174033	-6e-06	-0.0220312
238	0.174402	0.000589292	-0.0229871
238.2	0.174459	0.00115284	-0.0242164
238.4	0.174179	0.00131797	-0.02565
238.6	0.173791	0.00109265	-0.026746
238.8	0.173324	0.000526607	-0.0275037
239	0.172962	-5.35e-05	-0.0277119
239.2	0.173086	-0.000586236	-0.0275786
239.4	0.17376	-0.0010629	-0.0271002
239.6	0.174357	-0.00168784	-0.0266599
239.8	0.174836	-0.00245188	-0.0262201
240	0.175067	-0.00355433	-0.0258319
240.2	0.174995	-0.00482927	-0.0253559
240.4	0.174753	-0.00597937	-0.0246913
240.6	0.174709	-0.00661375	-0.0239581
240.8	0.174732	-0.00656524	-0.0231981
241	0.174689	-0.00579353	-0.0223853
241.2	0.174571	-0.004483	-0.0216508
241.4	0.174264	-0.0026986	-0.0211459
241.6	0.173738	-0.000685702	-0.0207347
241.8	0.172894	0.00103944	-0.0204234
242	0.171994	0.00222852	-0.0203056
242.2	0.171281	0.00323456	-0.0201364
242.4	0.170578	0.00399292	-0.0200357
242.6	0.170091	0.00462363	-0.0198922
242.8	0.169918	0.0051684	-0.0198298
243	0.169819	0.00553773	-0.0197914
243.2	0.169399	0.00556701	-0.0200884
243.4	0.169066	0.00548039	-0.020445
243.6	0.168521	0.00512166	-0.0210048
243.8	0.167773	0.00454022	-0.0215172
244	0.166897	0.00381136	-0.022
244.2	0.166129	0.00283387	-0.0223433
244.4	0.165466	0.00164675	-0.0225958
244.6	0.165254	0.000520244	-0.0224734
244.8	0.165669	-0.00035985	-0.0221865
245	0.166491	-0.000926584	-0.0219813
245.2	0.167565	-0.00128776	-0.0217721
245.4	0.168751	-0.00169826	-0.0214417
245.6	0.169866	-0.00211324	-0.0213486
245.8	0.170895	-0.00251307	-0.0215937
246	0.171741	-0.00287109	-0.0220551
246.2	0.172394	-0.00310275	-0.0226958
246.4	0.172726	-0.0030826	-0.0235822
246.6	0.17267	-0.0028913	-0.0243637
246.8	0.172134	-0.0023115	-0.0248706
247	0.171412	-0.00142257	-0.0249706
247.2	0.170507	-0.000430906	-0.0246578
247.4	0.169353	0.000310836	-0.0239607
247.6	0.168071	0.000624773	-0.0231433
247.8	0.166718	0.00021284	-0.022325
248	0.165401	-0.000610693	-0.0216707
248.2	0.16424	-0.00154797	-0.0211615
248.4	0.16347	-0.00233159	-0.0209927
248.6	0.163004	-0.00286173	-0.0210078
248.8	0.162746	-0.00324772	-0.0211603
249	0.162414	-0.00376906	-0.0214913
249.2	0.162086	-0.0043767	-0.0224781
249.4	0.161785	-0.00503989	-0.023869
249.6	0.161379	-0.00563871	-0.0254289
249.8	0.160968	-0.00598338	-0.02691
250	0.160787	-0.00591184	-0.028191
250.2	0.160772	-0.00537313	-0.0289153
250.4	0.160956	-0.00434246	-0.0291459
250.6	0.16158	-0.00314507	-0.0290084
250.8	0.162405	-0.00195141	-0.0287212
251	0.163278	-0.000902097	-0.0283394
251.2	0.164215	-9.59e-05	-0.0279921
251.4	0.164884	0.000180761	-0.0276874
251.6	0.165176	0.00030494	-0.0275644
251.8	0.165161	0.00036682	-0.0273601
252	0.164956	0.000334324	-0.0270592
252.2	0.164311	-7.11e-06	-0.026586
252.4	0.16341	-0.000443591	-0.0259727
252.6	0.162339	-0.00105117	-0.0250751
252.8	0.161455	-0.00170695	-0.024294
253	0.160878	-0.00224416	-0.0232882
253.2	0.160763	-0.00262678	-0.0221265
253.4	0.161137	-0.00277494	-0.0208763
253.6	0.161832	-0.00268865	-0.0199335
253.8	0.162665	-0.00217916	-0.0189624
254	0.163706	-0.0013136	-0.0180872
254.2	0.16509	0.000183051	-0.017167
254.4	0.166612	0.00213234	-0.0164513
254.6	0.168335	0.00441061	-0.0156345
254.8	0.169986	0.00648181	-0.0148801
255	0.171133	0.00806674	-0.0143729
255.2	0.171544	0.00901664	-0.0143274
255.4	0.171193	0.0092136	-0.0145024
255.6	0.170016	0.00850477	-0.0152054
255.8	0.168318	0.00717158	-0.0164106
256	0.1664	0.00567829	-0.017819
256.2	0.164326	0.00396796	-0.0192792
256.4	0.162397	0.00217671	-0.0208603
256.6	0.160952	0.000573603	-0.0221629
256.8	0.159726	-0.000990676	-0.0232329
257	0.158569	-0.00252694	-0.024109
257.2	0.157501	-0.00388544	-0.024803
257.4	0.156705	-0.00475234	-0.0249886
257.6	0.156145	-0.00528053	-0.0248379
257.8	0.156072	-0.00508858	-0.0242934
258	0.156398	-0.00455663	-0.0236271
258.2	0.15709	-0.00378882	-0.0225989
258.4	0.157878	-0.00316519	-0.0215875
258.6	0.15853	-0.00266312	-0.0208145
258.8	0.158713	-0.00264143	-0.0204795
259	0.158311	-0.00304208	-0.0206598
259.2	0.157319	-0.00375403	-0.0214211
259.4	0.156146	-0.00445956	-0.0224192
259.6	0.155035	-0.0050521	-0.0234115
259.8	0.154291	-0.00536061	-0.0242167
260	0.154124	-0.00535217	-0.0245942
260.2	0.15462	-0.0049724	-0.0246403
260.4	0.155226	-0.00445466	-0.0244095
260.6	0.155697	-0.00386373	-0.0241127
260.8	0.155908	-0.00340061	-0.0237831
261	0.155971	-0.00263926	-0.0234149
261.2	0.155929	-0.00168145	-0.0231023
261.4	0.155992	-0.000309165	-0.0228864
261.6	0.156275	0.0012923	-0.0224261
261.8	0.156916	0.00304038	-0.02162
262	0.157757	0.00445566	-0.0207247
262.2	0.158389	0.00536143	-0.0199211
262.4	0.158597	0.00572055	-0.0192347
262.6	0.15829	0.0055715	-0.0188488
262.8	0.157487	0.00507293	-0.0188269
263	0.156559	0.00423516	-0.0190286
263.2	0.155926	0.00329398	-0.0191436
263.4	0.15563	0.00216069	-0.019161
263.6	0.155697	0.000882384	-0.0190427
263.8	0.15593	-0.000534284	-0.0189034
264	0.156038	-0.00197908	-0.0188883
264.2	0.155894	-0.00338227	-0.0193435
264.4	0.155522	-0.00468688	-0.0200381
264.6	0.154883	-0.00562803	-0.0207587
264.8	0.154227	-0.00632268	-0.0214201
265	0.153734	-0.00668268	-0.0218516
265.2	0.153596	-0.00675885	-0.0217618
265.4	0.153862	-0.00658916	-0.0213635
265.6	0.154357	-0.00633266	-0.0208152
265.8	0.154668	-0.00575477	-0.0203165
266	0.154719	-0.00477352	-0.0199015
266.2	0.154393	-0.00363108	-0.0197816
266.4	0.153907	-0.0023231	-0.0198342
266.6	0.153602	-0.00100574	-0.0200311
266.8	0.15394	0.000276656	-0.0201869
267	0.154609	0.00122641	-0.0203938
267.2	0.155351	0.00187889	-0.0205012
267.4	0.155834	0.00208411	-0.020872
267.6	0.156021	0.00211159	-0.0214772
267.8	0.15574	0.00197092	-0.0221222
268	0.155408	0.00193312	-0.0222692
268.2	0.155053	0.0019184	-0.0220847
268.4	0.154672	0.00192316	-0.0215377
268.6	0.154389	0.00188595	-0.0206515
268.8	0.154292	0.0017711	-0.019631
269	0.154028	0.00125234	-0.018991
269.2	0.153453	0.000320717	-0.0186664
269.4	0.152605	-0.000959648	-0.0187387
269.6	0.15171	-0.00240656	-0.0192027
269.8	0.150821	-0.00385212	-0.0200879
270	0.150166	-0.00508	-0.0211938
270.2	0.150003	-0.0060489	-0.0224397
270.4	0.150343	-0.00679112	-0.0234591
270.6	0.150393	-0.00742602	-0.0243405
270.8	0.150085	-0.00803075	-0.0250469
271	0.149579	-0.00843218	-0.0256553
271.2	0.14905	-0.00840348	-0.0259865
271.4	0.148575	-0.00785177	-0.0262151
271.6	0.148694	-0.00652418	-0.0261807
271.8	0.149063	-0.0047967	-0.0261908
272	0.149378	-0.00311377	-0.0261811
272.2	0.149869	-0.0016525	-0.0260929
272.4	0.1505	-0.00041826	-0.0258671
272.6	0.150896	7.97e-05	-0.0259403
272.8	0.151217	-2.9e-05	-0.0259869
273	0.151774	-0.000471959	-0.0261404
273.2	0.152427	-0.00101948	-0.0265554
273.4	0.152903	-0.0017516	-0.0274198
273.6	0.153279	-0.00247109	-0.0280949
273.8	0.153782	-0.00284367	-0.0282998
274	0.154176	-0.00278298	-0.0278533
274.2	0.154113	-0.00248504	-0.0268686
274.4	0.153789	-0.00206311	-0.0252977
274.6	0.153186	-0.00165908	-0.0235826
274.8	0.152039	-0.00152597	-0.022204
275	0.150376	-0.00183713	-0.0212196
275.2	0.148467	-0.00242158	-0.0205487
275.4	0.146442	-0.00327413	-0.0200716
275.6	0.144558	-0.00419785	-0.0196587
275.8	0.143093	-0.00494357	-0.0190324
276	0.142217	-0.00539641	-0.0183658
276.2	0.142005	-0.00565117	-0.017922
276.4	0.142458	-0.00568306	-0.0177962
276.6	0.143328	-0.00567083	-0.0182087
276.8	0.144527	-0.005742	-0.019174
277	0.145822	-0.00582367	-0.0205574
277.2	0.147217	-0.00559422	-0.0217109
277.4	0.148667	-0.0048227	-0.0223306
277.6	0.150089	-0.00345243	-0.0222406
277.8	0.151288	-0.00190659	-0.0217778
278	0.152243	-0.000551072	-0.0212949
278.2	0.152579	0.000158714	-0.021176
278.4	0.152252	8.06e-05	-0.0215866
278.6	0.151588	-0.000698783	-0.0223448
278.8	0.150774	-0.00167788	-0.0230495
279	0.150041	-0.00249137	-0.0233981
279.2	0.149539	-0.00297104	-0.0234954
279.4	0.149397	-0.00308409	-0.0232902
279.6	0.149616	-0.00295142	-0.023022
279.8	0.150145	-0.00261376	-0.0228277
280	0.150611	-0.00235568	-0.0227666
280.2	0.150929	-0.00221098	-0.0227745
280.4	0.15121	-0.00195607	-0.0227597
280.6	0.151258	-0.00153205	-0.0225612
280.8	0.151029	-0.00106085	-0.0221101
281	0.150584	-0.000543124	-0.0214888
281.2	0.150218	7.03e-05	-0.0208141
281.4	0.150002	0.000307098	-0.0205552
281.6	0.149971	7.96e-05	-0.020772
281.8	0.149531	-0.000834909	-0.0216717
282	0.148889	-0.00224612	-0.0230072
282.2	0.148121	-0.0039319	-0.0243169
282.4	0.147129	-0.00543967	-0.0252518
282.6	0.145856	-0.006721	-0.0260665
282.8	0.144774	-0.00749335	-0.0265583
283	0.144186	-0.00768867	-0.0267839
283.2	0.143949	-0.0074552	-0.0271449
283.4	0.144187	-0.00687794	-0.0275292
283.6	0.144792	-0.00593487	-0.0276879
283.8	0.145968	-0.00459545	-0.0277029
284	0.147169	-0.0029799	-0.0276978
284.2	0.148217	-0.00133716	-0.0276957
284.4	0.148918	2.55e-05	-0.0278237
284.6	0.149429	0.00111331	-0.027948
284.8	0.149725	0.00186729	-0.0279219
285	0.14981	0.00223381	-0.0277931
285.2	0.149532	0.00221779	-0.0274339
285.4	0.148576	0.00166917	-0.0270683
285.6	0.147303	0.000530924	-0.0266918
285.8	0.145883	-0.000979738	-0.0263086
286	0.144473	-0.00270998	-0.0259756
286.2	0.143223	-0.00442431	-0.0256528
286.4	0.142494	-0.0056761	-0.0251517
286.6	0.142233	-0.00637916	-0.0245749
286.8	0.142132	-0.00678732	-0.0241634
287	0.142409	-0.0069738	-0.0236839
287.2	0.142969	-0.0068053	-0.0232327
287.4	0.143803	-0.00620341	-0.022777
287.6	0.144454	-0.00544363	-0.0224052
287.8	0.145205	-0.00447242	-0.0218959
288	0.145868	-0.00351758	-0.0211685
288.2	0.146502	-0.00260751	-0.0201902
288.4	0.146915	-0.00184623	-0.0190847
288.6	0.147134	-0.00104881	-0.0178715
288.8	0.147156	-0.000437463	-0.016551
289	0.147118	2.6e-05	-0.015435
289.2	0.147166	8.04e-05	-0.0147083
289.4	0.147203	-0.000244171	-0.0145777
289.6	0.147255	-0.000837875	-0.014889
289.8	0.147068	-0.00141915	-0.015699
290	0.146551	-0.00189182	-0.0168025
290.2	0.145441	-0.00242307	-0.0182229
290.4	0.143826	-0.003191	-0.0198251
290.6	0.142225	-0.00400346	-0.021422
290.8	0.140885	-0.00474155	-0.0228366
291	0.13977	-0.00554452	-0.0239546
291.2	0.139227	-0.00620324	-0.024465
291.4	0.13948	-0.00636473	-0.024251
291.6	0.139987	-0.00648959	-0.0237373
291.8	0.14045	-0.00666528	-0.0232048
292	0.140807	-0.00676616	-0.0227576
292.2	0.140961	-0.00674059	-0.0223992
292.4	0.140912	-0.00700133	-0.0220563
292.6	0.140869	-0.00719662	-0.0216445
292.8	0.141044	-0.00726816	-0.0212208
293	0.141335	-0.00719094	-0.020928
293.2	0.141624	-0.00699019	-0.0207609
293.4	0.141735	-0.00668184	-0.0208186
293.6	0.141605	-0.00635345	-0.0210066
293.8	0.141189	-0.00618792	-0.0213661
294	0.140626	-0.00616613	-0.0217113
294.2	0.140264	-0.00622317	-0.0218774
294.4	0.14019	-0.00604986	-0.0216963
294.6	0.140275	-0.00580124	-0.0212512
294.8	0.140544	-0.0053508	-0.0206009
295	0.140764	-0.00489995	-0.0201003
295.2	0.140556	-0.00485995	-0.0200443
295.4	0.139671	-0.00543089	-0.0206758
295.6	0.138576	-0.00633701	-0.0216324
295.8	0.137268	-0.00762946	-0.022758
296	0.136007	-0.00903827	-0.0236725
296.2	0.134993	-0.0101145	-0.0242706
296.4	0.13452	-0.0109343	-0.0245723
296.6	0.134194	-0.0116991	-0.0249644
296.8	0.133774	-0.0124193	-0.0255355
297	0.133488	-0.0130191	-0.0262101
297.2	0.133267	-0.0134732	-0.0269146
297.4	0.133191	-0.0134435	-0.027333
297.6	0.133222	-0.0130443	-0.027416
297.8	0.133627	-0.0123285	-0.0269999
298	0.134158	-0.0112955	-0.0263333
298.2	0.134788	-0.0100559	-0.0256546
298.4	0.135299	-0.00876321	-0.0252513
298.6	0.135695	-0.00717764	-0.0249453
298.8	0.135945	-0.00534318	-0.0245613
299	0.136025	-0.00327471	-0.0240676
299.2	0.136067	-0.00121198	-0.02327
299.4	0.135966	0.000544072	-0.022293
299.6	0.135916	0.00191423	-0.0209446
299.8	0.135913	0.00279355	-0.0193819
300	0.135972	0.00297382	-0.0176183
300.2	0.13599	0.00260264	-0.0159568
300.4	0.13608	0.00194216	-0.0142621
300.6	0.136397	0.000937075	-0.0129713
300.8	0.136839	-0.000131601	-0.0123018
301	0.137482	-0.00109755	-0.012231
301.2	0.138227	-0.00216765	-0.0127146
301.4	0.138995	-0.0033174	-0.0137425
301.6	0.139576	-0.00426876	-0.0153383
301.8	0.140092	-0.00478235	-0.0172022
302	0.140367	-0.00505128	-0.0193597
302.2	0.140291	-0.00480749	-0.0216202
302.4	0.140046	-0.00416471	-0.0238495
302.6	0.139568	-0.00323699	-0.0259047
302.8	0.138749	-0.00264447	-0.0277101
303	0.137755	-0.00224072	-0.0289782
303.2	0.137054	-0.00208822	-0.0294765
303.4	0.13652	-0.00217383	-0.0291172
303.6	0.13597	-0.00266243	-0.0280156
303.8	0.135368	-0.00340635	-0.0266049
304	0.134801	-0.00429951	-0.0250408
304.2	0.134255	-0.005254	-0.0235919
304.4	0.133923	-0.00600049	-0.0223613
304.6	0.133901	-0.00653614	-0.0211222
304.8	0.134179	-0.00684134	-0.0197842
305	0.134591	-0.00697586	-0.0184897
305.2	0.13505	-0.00699201	-0.0172763
305.4	0.135548	-0.00699359	-0.0160571
305.6	0.13625	-0.00699161	-0.0151325
305.8	0.137025	-0.00677476	-0.0144399
306	0.137868	-0.00627502	-0.0142267
306.2	0.138622	-0.0054576	-0.0145142
306.4	0.139181	-0.00474606	-0.01543
306.6	0.139314	-0.00422443	-0.0169106
306.8	0.139305	-0.0039785	-0.018695
307	0.139091	-0.0039223	-0.0202008
307.2	0.138467	-0.00428231	-0.0215314
307.4	0.137646	-0.00479975	-0.0227967
307.6	0.13693	-0.00534101	-0.0237986
307.8	0.136338	-0.00575825	-0.0245047
308	0.13577	-0.00632734	-0.0252186
308.2	0.135313	-0.00687662	-0.0255696
308.4	0.134813	-0.00741981	-0.0253108
308.6	0.134233	-0.00787078	-0.0245647
308.8	0.133494	-0.00837283	-0.0235099
309	0.132723	-0.00867239	-0.0222367
309.2	0.132034	-0.00868569	-0.0211372
309.4	0.131217	-0.0084256	-0.0205619
309.6	0.130175	-0.0081121	-0.020723
309.8	0.128995	-0.00780397	-0.0214119
310	0.127811	-0.00767591	-0.0225289
310.2	0.126708	-0.00781333	-0.0239289
310.4	0.126068	-0.00792322	-0.0252201
310.6	0.125852	-0.00804814	-0.0262115
310.8	0.126037	-0.00853653	-0.0271254
311	0.126634	-0.00928942	-0.0280311
311.2	0.127375	-0.0103541	-0.0287386
311.4	0.128026	-0.0116953	-0.0292103
311.6	0.128587	-0.0132122	-0.0294258
311.8	0.129279	-0.0142913	-0.0290742
312	0.12999	-0.014905	-0.0281912
312.2	0.130753	-0.0149775	-0.0272528
312.4	0.131274	-0.0148219	-0.0264625
312.6	0.131738	-0.0143618	-0.0258728
312.8	0.131985	-0.0136919	-0.0257168
313	0.132016	-0.0128803	-0.0257238
313.2	0.131815	-0.0120006	-0.0254129
313.4	0.131646	-0.0110184	-0.0249276
313.6	0.131405	-0.010024	-0.0245718
313.8	0.131078	-0.00924677	-0.0244286
314	0.130631	-0.00865657	-0.0244167
314.2	0.130006	-0.00851175	-0.0248364
314.4	0.129425	-0.00870579	-0.0252231
314.6	0.128888	-0.00895319	-0.0252945
314.8	0.128287	-0.00921038	-0.0249234
315	0.127594	-0.0094864	-0.0244861
315.2	0.127048	-0.00949569	-0.0238483
315.4	0.126566	-0.00940793	-0.0234153
315.6	0.125989	-0.00941657	-0.0232275
315.8	0.125358	-0.00951663	-0.0233117
316	0.124764	-0.00964948	-0.023301
316.2	0.12451	-0.00977357	-0.0233917
316.4	0.124497	-0.00965845	-0.0234906
316.6	0.124838	-0.00928588	-0.0234244
316.8	0.125311	-0.00887135	-0.0233944
317	0.126102	-0.00854806	-0.0236472
317.2	0.126948	-0.00833588	-0.023845
317.4	0.127906	-0.00830129	-0.0237886
317.6	0.128694	-0.00847904	-0.0236547
317.8	0.129398	-0.00869203	-0.0235815
318	0.130124	-0.00863089	-0.0230389
318.2	0.130776	-0.00835958	-0.0222078
318.4	0.131182	-0.008153	-0.021251
318.6	0.131375	-0.00799183	-0.0202685
318.8	0.131429	-0.00766572	-0.0190938
319	0.131188	-0.0075244	-0.0182415
319.2	0.130719	-0.00744202	-0.017638
319.4	0.130248	-0.00701274	-0.017292
319.6	0.130009	-0.00621328	-0.0172133
319.8	0.129988	-0.00545426	-0.0176221
320	0.129757	-0.00488666	-0.0186741
320.2	0.129309	-0.00447857	-0.0204384
320.4	0.128676	-0.00447036	-0.0228008
320.6	0.128225	-0.00461902	-0.0252684
320.8	0.127838	-0.00479236	-0.0274564
321	0.127491	-0.00495018	-0.0294279
321.2	0.126972	-0.00525404	-0.0311812
321.4	0.126304	-0.00582682	-0.0327282
321.6	0.125313	-0.00680982	-0.0339975
321.8	0.124165	-0.0080845	-0.0349806
322	0.123391	-0.00933216	-0.035328
322.2	0.122987	-0.0104615	-0.0351333
322.4	0.122796	-0.0113619	-0.0344814
322.6	0.122701	-0.012261	-0.0335158
322.8	0.122783	-0.0129688	-0.0321812
323	0.122873	-0.0132664	-0.0303906
323.2	0.123049	-0.013183	-0.02815
323.4	0.123173	-0.0129372	-0.0257498
323.6	0.123168	-0.0125251	-0.0236885
323.8	0.123186	-0.0119965	-0.0220038
324	0.123353	-0.011443	-0.0207
324.2	0.123586	-0.0108814	-0.0197727
324.4	0.123855	-0.0103175	-0.0190584
324.6	0.123995	-0.00995452	-0.0187536
324.8	0.124017	-0.00964608	-0.0188285
325	0.123921	-0.00969675	-0.0194854
325.2	0.123924	-0.00992645	-0.0204709
325.4	0.124346	-0.0100485	-0.0217877
325.6	0.125365	-0.00981814	-0.0230128
325.8	0.126506	-0.00981742	-0.0242465
326	0.127449	-0.0100155	-0.0252632
326.2	0.128185	-0.0102573	-0.0260415
326.4	0.128747	-0.0102663	-0.0262626
326.6	0.129262	-0.00988112	-0.0258668
326.8	0.129744	-0.00904486	-0.0249205
327	0.130082	-0.00813147	-0.0237923
327.2	0.130145	-0.0075522	-0.0226768
327.4	0.129826	-0.00747956	-0.0216524
327.6	0.128877	-0.00787774	-0.0207656
327.8	0.12751	-0.0086974	-0.0201965
328	0.126159	-0.0095184	-0.0197674
328.2	0.124899	-0.0102703	-0.0197615
328.4	0.123766	-0.0108592	-0.0201194
328.6	0.122826	-0.0116453	-0.0209151
328.8	0.12218	-0.0123852	-0.021823
329	0.121784	-0.0130904	-0.0229818
329.2	0.121593	-0.0136354	-0.0239595
329.4	0.121483	-0.0142834	-0.0249002
329.6	0.121504	-0.0146712	-0.0256133
329.8	0.12154	-0.0149965	-0.0262452
330	0.121589	-0.0152902	-0.0266243
330.2	0.121671	-0.015589	-0.0269032
330.4	0.121538	-0.0158295	-0.0270346
330.6	0.121137	-0.0162178	-0.0272317
330.8	0.120789	-0.0164529	-0.0274203
331	0.120565	-0.0162741	-0.0273951
331.2	0.120464	-0.0157904	-0.0272633
331.4	0.120815	-0.0149225	-0.0270692
331.6	0.121618	-0.0135668	-0.0267418
331.8	0.122434	-0.0119929	-0.0264493
332	0.123113	-0.0104155	-0.0261869
332.2	0.123778	-0.00894472	-0.0257727
332.4	0.124525	-0.00774316	-0.0250984
332.6	0.125567	-0.00671552	-0.0239689
332.8	0.126899	-0.0057379	-0.0222854
333	0.128303	-0.00505897	-0.0204295
333.2	0.129497	-0.00471552	-0.0187139
333.4	0.130212	-0.0047477	-0.0172921
333.6	0.130372	-0.00526832	-0.0165006
333.8	0.130005	-0.00612075	-0.0163112
334	0.129226	-0.00707536	-0.0165718
334.2	0.128304	-0.00786875	-0.0169677
334.4	0.127399	-0.0082603	-0.017521
334.6	0.126298	-0.00836811	-0.0182658
334.8	0.12525	-0.00829772	-0.0191947
335	0.124435	-0.00776781	-0.0201029
335.2	0.123771	-0.00677633	-0.0210305
335.4	0.122861	-0.00581795	-0.0221116
335.6	0.121968	-0.00496437	-0.0228981
335.8	0.12111	-0.00438728	-0.0233287
336	0.120323	-0.00442957	-0.0234208
336.2	0.119664	-0.00488509	-0.0231725
336.4	0.119212	-0.00549143	-0.0226979
336.6	0.118898	-0.00620234	-0.0221852
336.8	0.118704	-0.00693359	-0.0216677
337	0.118604	-0.00775076	-0.0212073
337.2	0.118522	-0.00902538	-0.0211879
337.4	0.118698	-0.0104339	-0.0212622
337.6	0.119102	-0.0117272	-0.0213679
337.8	0.119593	-0.0128403	-0.0215465
338	0.119891	-0.0138371	-0.0221467
338.2	0.120155	-0.0144967	-0.0227833
338.4	0.120595	-0.0147339	-0.0231635
338.6	0.121164	-0.0144772	-0.0233425
338.8	0.121539	-0.0140251	-0.0234732
339	0.121604	-0.013558	-0.023705
339.2	0.121479	-0.0129165	-0.0236608
339.4	0.120995	-0.0121406	-0.0236
339.6	0.119915	-0.0116693	-0.0236677
339.8	0.118627	-0.0110962	-0.0238212
340	0.117674	-0.0100336	-0.0235508
340.2	0.11688	-0.00879681	-0.0231372
340.4	0.116307	-0.00766674	-0.0226392
340.6	0.116235	-0.00642638	-0.0221103
340.8	0.116486	-0.00519458	-0.0217469
341	0.116924	-0.00415098	-0.0215652
341.2	0.117502	-0.00337585	-0.0214792
341.4	0.117957	-0.00315485	-0.0216517
341.6	0.118297	-0.00343126	-0.0220189
341.8	0.118871	-0.00393839	-0.0220447
342	0.119589	-0.00451049	-0.0219154
342.2	0.120322	-0.00518847	-0.0218979
342.4	0.121005	-0.00579424	-0.0220388
342.6	0.121646	-0.00632007	-0.0219731
342.8	0.12216	-0.00675651	-0.0216936
343	0.122471	-0.00724452	-0.0213775
343.2	0.122766	-0.00772363	-0.0210609
343.4	0.123465	-0.00772735	-0.0203191
343.6	0.124507	-0.00727795	-0.0191905
343.8	0.125425	-0.00687105	-0.0182713
344	0.126226	-0.00633454	-0.017337
344.2	0.126755	-0.00552359	-0.0162444
344.4	0.12672	-0.00507709	-0.0153993
344.6	0.126161	-0.00515938	-0.0150641
344.8	0.125379	-0.00536363	-0.0148451
345	0.124265	-0.00567785	-0.0148299
345.2	0.122862	-0.00610309	-0.0151759
345.4	0.121374	-0.006362	-0.015653
345.6	0.119657	-0.00645498	-0.0163133
345.8	0.117611	-0.00682137	-0.0173458
346	0.115674	-0.00738851	-0.0186902
346.2	0.114044	-0.00822866	-0.020096
346.4	0.11284	-0.0091494	-0.0215509
346.6	0.112327	-0.0100855	-0.0229695
346.8	0.112463	-0.0106802	-0.0240526
347	0.112858	-0.010962	-0.0245961
347.2	0.113364	-0.0109942	-0.0246712
347.4	0.113577	-0.0110737	-0.0248116
347.6	0.113415	-0.0110552	-0.0246449
347.8	0.113013	-0.011084	-0.0240962
348	0.112528	-0.0114033	-0.0234173
348.2	0.111871	-0.0116295	-0.0228119
348.4	0.111318	-0.011428	-0.0216203
348.6	0.110635	-0.0111633	-0.0203561
348.8	0.109892	-0.0109757	-0.0193811
349	0.109368	-0.0105176	-0.0185038
349.2	0.109196	-0.0100534	-0.017716
349.4	0.109356	-0.00992331	-0.0174036
349.6	0.11004	-0.0098432	-0.0175929
349.8	0.111175	-0.00961255	-0.0181095
350	0.112544	-0.00929373	-0.018851
350.2	0.114013	-0.00889029	-0.0197996
350.4	0.115164	-0.00824698	-0.0207646
350.6	0.115932	-0.00742441	-0.0216179
350.8	0.116366	-0.00637453	-0.0223717
351	0.116078	-0.00543729	-0.0233036
351.2	0.115131	-0.00471742	-0.0239552
351.4	0.113825	-0.00447957	-0.0243394
351.6	0.11234	-0.00478178	-0.024365
351.8	0.110885	-0.00546902	-0.0240919
352	0.11003	-0.00628673	-0.0233999
352.2	0.109599	-0.00730825	-0.0227314
352.4	0.109844	-0.00806044	-0.0217767
352.6	0.110787	-0.00799622	-0.020473
352.8	0.112102	-0.00751604	-0.0191054
353	0.113209	-0.00690819	-0.0179387
353.2	0.114293	-0.0061097	-0.016972
353.4	0.115267	-0.00528863	-0.0166132
353.6	0.115708	-0.00506422	-0.017208
353.8	0.115723	-0.00528618	-0.0183541
354	0.115437	-0.00573607	-0.0199451
354.2	0.11492	-0.00624499	-0.0216935
354.4	0.114188	-0.00682649	-0.0234319
354.6	0.113491	-0.00749893	-0.0247253
354.8	0.112755	-0.00832327	-0.0255591
355	0.112178	-0.0094231	-0.0258795
355.2	0.111793	-0.0107272	-0.0257535
355.4	0.111773	-0.0120947	-0.0253124
355.6	0.112012	-0.0131538	-0.0246425
355.8	0.112444	-0.013776	-0.023821
356	0.113132	-0.0135253	-0.0230326
356.2	0.114073	-0.0124098	-0.0225262
356.4	0.114837	-0.010938	-0.0223466
356.6	0.115292	-0.00945942	-0.0225919
356.8	0.115711	-0.00812993	-0.0233348
357	0.116071	-0.00731691	-0.0243961
357.2	0.116268	-0.00718752	-0.0254222
357.4	0.116548	-0.00723946	-0.0260948
357.6	0.11706	-0.00714879	-0.0264723
357.8	0.117756	-0.00670161	-0.0264857
358	0.11834	-0.00624666	-0.0261688
358.2	0.118834	-0.00581175	-0.0255132
358.4	0.118893	-0.00554087	-0.0246957
358.6	0.11866	-0.00571939	-0.0238711
358.8	0.118055	-0.00641569	-0.0228787
359	0.11736	-0.00715463	-0.0217937
359.2	0.116524	-0.00769472	-0.0208836
359.4	0.115762	-0.00815441	-0.0204234
359.6	0.114837	-0.00844696	-0.0204505
359.8	0.113809	-0.00877286	-0.0208943
360	0.112625	-0.0093098	-0.0215689
360.2	0.111686	-0.0100693	-0.0222923
360.4	0.111215	-0.0108428	-0.0228067
360.6	0.11144	-0.0114252	-0.022588
360.8	0.112124	-0.0115175	-0.0217642
361	0.11314	-0.0111352	-0.0206448
361.2	0.11396	-0.0104605	-0.0197349
361.4	0.114368	-0.00957504	-0.0192156
361.6	0.114145	-0.00901683	-0.0191147
361.8	0.113514	-0.00877015	-0.0193533
362	0.112618	-0.0086495	-0.0197873
362.2	0.111812	-0.0086663	-0.0202247
362.4	0.111033	-0.0089097	-0.0204178
362.6	0.110403	-0.00897336	-0.0205935
362.8	0.109959	-0.00907254	-0.0208455
363	0.109621	-0.00942995	-0.0212461
363.2	0.109218	-0.0100404	-0.0217285
363.4	0.108893	-0.0108345	-0.0223175
363.6	0.108816	-0.0117351	-0.022887
363.8	0.108979	-0.0124716	-0.0233781
364	0.109444	-0.012855	-0.0237398
364.2	0.110187	-0.012801	-0.023771
364.4	0.110958	-0.0124581	-0.0236401
364.6	0.111533	-0.0120335	-0.0235711
364.8	0.111606	-0.011648	-0.02385
365	0.111026	-0.01136	-0.0244361
365.2	0.10992	-0.0113261	-0.025263
365.4	0.108593	-0.0112571	-0.0260574
365.6	0.107414	-0.0110779	-0.0268312
365.8	0.106546	-0.011043	-0.027426
366	0.106125	-0.0111943	-0.0275964
366.2	0.106225	-0.011307	-0.0272475
366.4	0.106866	-0.0115427	-0.0266251
366.6	0.107686	-0.011951	-0.0257829
366.8	0.108531	-0.0124239	-0.0248234
367	0.10938	-0.0128747	-0.0237737
367.2	0.110171	-0.0132671	-0.0228252
367.4	0.110882	-0.0134169	-0.022025
367.6	0.111616	-0.0133281	-0.0212773
367.8	0.112521	-0.0128917	-0.0204587
368	0.113515	-0.0121465	-0.0198849
368.2	0.114574	-0.0110217	-0.0194137
368.4	0.11539	-0.00979316	-0.0192202
368.6	0.115818	-0.00852738	-0.0194342
368.8	0.115929	-0.00746547	-0.0199638
369	0.115604	-0.00671583	-0.0205272
369.2	0.114669	-0.00656292	-0.0214734
369.4	0.11339	-0.00693324	-0.0225737
369.6	0.112034	-0.00759004	-0.0234599
369.8	0.110591	-0.00839173	-0.0241187
370	0.109157	-0.00930237	-0.0248259
370.2	0.107858	-0.0103175	-0.025537
370.4	0.1067	-0.0115342	-0.0262987
370.6	0.105731	-0.013023	-0.027108
370.8	0.105113	-0.0143805	-0.0279523
371	0.104962	-0.015465	-0.0285532
371.2	0.10495	-0.0164276	-0.0289036
371.4	0.105183	-0.0171019	-0.0289854
371.6	0.105556	-0.0174479	-0.0289923
371.8	0.106099	-0.0176169	-0.028818
372	0.106708	-0.0178261	-0.0286091
372.2	0.107525	-0.0179479	-0.0282882
372.4	0.108212	-0.0180455	-0.0278032
372.6	0.108748	-0.0179999	-0.0270667
372.8	0.10911	-0.0177604	-0.0263423
373	0.10953	-0.0173144	-0.025474
373.2	0.110051	-0.0165488	-0.0242502
373.4	0.11071	-0.015335	-0.0228839
373.6	0.111412	-0.0138846	-0.0217452
373.8	0.112081	-0.0124531	-0.0206981
374	0.112482	-0.0111248	-0.0199033
374.2	0.112467	-0.00998508	-0.0197178
374.4	0.112048	-0.0090354	-0.0199733
374.6	0.111206	-0.00837294	-0.02038
374.8	0.109843	-0.00813987	-0.0210696
375	0.108492	-0.0079781	-0.0218678
375.2	0.107238	-0.00787672	-0.0226448
375.4	0.106248	-0.00789297	-0.0232229
375.6	0.105696	-0.00792826	-0.0235161
375.8	0.105512	-0.00773865	-0.0234094
376	0.105396	-0.00732805	-0.0229423
376.2	0.105684	-0.00683287	-0.0219868
376.4	0.106462	-0.0062716	-0.0206317
376.6	0.10757	-0.00567106	-0.0189551
376.8	0.10899	-0.00503067	-0.0170597
377	0.110348	-0.00451191	-0.0153235
377.2	0.111473	-0.00415428	-0.0138426
377.4	0.112294	-0.00406963	-0.0126066
377.6	0.112668	-0.00432524	-0.0120936
377.8	0.112438	-0.005108	-0.0125539
378	0.111863	-0.00616111	-0.0134912
378.2	0.111118	-0.00699755	-0.0146437
378.4	0.110312	-0.0076633	-0.0160267
378.6	0.109516	-0.0080872	-0.0173892
378.8	0.108453	-0.00852201	-0.018566
379	0.107243	-0.00913275	-0.0194892
379.2	0.10601	-0.0099581	-0.0202566
379.4	0.104729	-0.010652	-0.0207604
379.6	0.10377	-0.0111465	-0.0209231
379.8	0.103755	-0.0113294	-0.02075
380	0.104625	-0.0110263	-0.0204554
380.2	0.106043	-0.0103032	-0.020007
380.4	0.107762	-0.00950254	-0.0193889
380.6	0.109388	-0.0087135	-0.0186104
380.8	0.11068	-0.00795528	-0.0175957
381	0.111485	-0.00757801	-0.0164563
381.2	0.111836	-0.00775157	-0.0156361
381.4	0.11176	-0.00831674	-0.0153954
381.6	0.111498	-0.00889625	-0.0154498
381.8	0.111104	-0.00927394	-0.0158617
382	0.110582	-0.00955376	-0.0166248
382.2	0.109787	-0.00966626	-0.0175801
382.4	0.108809	-0.00960828	-0.0184834
382.6	0.107848	-0.00950954	-0.0193941
382.8	0.107025	-0.00942241	-0.0203532
383	0.106562	-0.00925095	-0.0211928
383.2	0.106616	-0.00909496	-0.0217923
383.4	0.107233	-0.00890287	-0.0221541
383.6	0.108125	-0.0086527	-0.0223789
383.8	0.109151	-0.00831917	-0.0223302
384	0.110164	-0.00778355	-0.0220136
384.2	0.111038	-0.00716443	-0.0215636
384.4	0.111576	-0.00676564	-0.0210273
384.6	0.111844	-0.00672753	-0.0202516
384.8	0.11197	-0.0068519	-0.0194256
385	0.111789	-0.00705244	-0.0189186
385.2	0.111508	-0.00707354	-0.0184398
385.4	0.111278	-0.00663476	-0.0179432
385.6	0.111163	-0.00575228	-0.0175156
385.8	0.111096	-0.00468224	-0.0171523
386	0.111053	-0.00359074	-0.0166782
386.2	0.110836	-0.00298964	-0.0164179
386.4	0.110143	-0.00326837	-0.016623
386.6	0.108973	-0.00444767	-0.0170691
386.8	0.107468	-0.00613329	-0.017675
387	0.105874	-0.00808172	-0.0183657
387.2	0.104302	-0.0100114	-0.0190918
387.4	0.103098	-0.0114259	-0.0194903
387.6	0.102275	-0.0121054	-0.0197193
387.8	0.101662	-0.0124874	-0.0197533
388	0.101151	-0.0127348	-0.0196429
388.2	0.100692	-0.0125003	-0.0191647
388.4	0.100409	-0.0117332	-0.0186233
388.6	0.100303	-0.0106856	-0.0181194
388.8	0.100639	-0.00926535	-0.0174453
389	0.101459	-0.00764475	-0.0167218
389.2	0.102784	-0.00613322	-0.0162479
389.4	0.104381	-0.00517136	-0.0160082
389.6	0.105986	-0.00479566	-0.0160856
389.8	0.10739	-0.00520099	-0.01661
390	0.108426	-0.00620068	-0.017597
390.2	0.109112	-0.00762656	-0.0188486
390.4	0.109474	-0.00906745	-0.0203964
390.6	0.109569	-0.0105771	-0.0219111
390.8	0.109499	-0.0119377	-0.0233366
391	0.109336	-0.0129445	-0.0245384
391.2	0.108997	-0.0136442	-0.025564
391.4	0.108536	-0.0142615	-0.0264006
391.6	0.107956	-0.0145726	-0.0272594
391.8	0.107252	-0.0143744	-0.0278709
392	0.106599	-0.0139294	-0.0282442
392.2	0.10584	-0.0136069	-0.0284607
392.4	0.104968	-0.0134803	-0.0285719
392.6	0.104268	-0.013611	-0.0285254
392.8	0.103817	-0.0140611	-0.0285636
393	0.103788	-0.0146194	-0.0283713
393.2	0.10425	-0.0149695	-0.0278247
393.4	0.1049	-0.0152518	-0.0270083
393.6	0.105571	-0.0154285	-0.0260885
393.8	0.106002	-0.0156036	-0.0253596
394	0.105965	-0.0159552	-0.0249714
394.2	0.105617	-0.0164958	-0.0247933
394.4	0.10535	-0.0166823	-0.0246278
394.6	0.105141	-0.0164207	-0.0244132
394.8	0.105153	-0.0156783	-0.0236329
395	0.105441	-0.0143796	-0.0225322
395.2	0.105746	-0.0126373	-0.0213778
395.4	0.106109	-0.0107955	-0.0202199
395.6	0.106494	-0.0091701	-0.0192362
395.8	0.106638	-0.00786096	-0.0187499
396	0.106654	-0.00682016	-0.0185658
396.2	0.106898	-0.00600549	-0.0184273
396.4	0.107202	-0.00547105	-0.0185064
396.6	0.107617	-0.00501884	-0.0186366
396.8	0.108073	-0.004929	-0.0189204
397	0.108218	-0.00541511	-0.0194992
397.2	0.107982	-0.00632905	-0.0203916
397.4	0.107365	-0.00756822	-0.0216593
397.6	0.106341	-0.00926532	-0.0232497
397.8	0.105222	-0.0108391	-0.0247795
398	0.104454	-0.0118925	-0.0259736
398.2	0.104123	-0.0124941	-0.0267805
398.4	0.104083	-0.0127191	-0.0269228
398.6	0.104153	-0.0125561	-0.0267124
398.8	0.104068	-0.0124128	-0.0266115
399	0.103887	-0.0125735	-0.0266474
399.2	0.103453	-0.013012	-0.0268794
399.4	0.102848	-0.0134948	-0.027135
399.6	0.102357	-0.0139105	-0.0271187
[truncated: 351 more rows]

## Sheet: Fig1-mouse-ACE2-Beta
Time (s)	300 nM	100 nM	33.3 nM
0	0.00373158	-0.000304656	0.00430786
0.2	0.00525082	0.00122847	0.00488386
0.4	0.00673506	0.00262494	0.00535137
0.6	0.00818429	0.00388475	0.00571038
0.8	0.00959853	0.0050079	0.0059609
1	0.0109778	0.00599439	0.00610292
1.2	0.012322	0.00684423	0.00613644
1.4	0.0136312	0.00755741	0.00606147
1.6	0.0149055	0.00813394	0.005878
1.8	0.0161447	0.0085738	0.00558603
2	0.0166803	0.00851935	0.00430545
2.2	0.0173109	0.00842486	0.00303016
2.4	0.0182559	0.0084741	0.00209128
2.6	0.0195151	0.00865174	0.00154619
2.8	0.0208474	0.00887701	0.00134806
3	0.022385	0.00914522	0.00138005
3.2	0.0240257	0.00928471	0.00155133
3.4	0.0258801	0.0094009	0.00179364
3.6	0.027881	0.0093217	0.00198301
3.8	0.0300599	0.00940917	0.00231372
4	0.0322325	0.00970439	0.00285967
4.2	0.0346953	0.0105254	0.00361203
4.4	0.0371366	0.011579	0.00450955
4.6	0.0392832	0.0128188	0.00516857
4.8	0.0410082	0.0136739	0.00540586
5	0.0425147	0.0141863	0.00509912
5.2	0.0435981	0.0143582	0.00457821
5.4	0.0444245	0.0145727	0.00422407
5.6	0.0449522	0.014814	0.00415055
5.8	0.0451679	0.0150994	0.0041427
6	0.0450053	0.0153632	0.00413746
6.2	0.0445678	0.0154196	0.00405125
6.4	0.0438915	0.0151937	0.00384969
6.6	0.0432402	0.0148538	0.00370236
6.8	0.0427149	0.0145847	0.00358297
7	0.0425493	0.0144262	0.00353492
7.2	0.0424351	0.0140972	0.00333302
7.4	0.0426367	0.013877	0.00320783
7.6	0.0434147	0.0137732	0.00314072
7.8	0.0448471	0.013754	0.00310192
8	0.0467141	0.0135521	0.00308037
8.2	0.0492622	0.0136246	0.00316926
8.4	0.0523294	0.0138962	0.0032003
8.6	0.0554167	0.0143979	0.0032951
8.8	0.0582436	0.0150914	0.00380581
9	0.0605516	0.0160195	0.00463236
9.2	0.0622746	0.0167749	0.00539659
9.4	0.0631892	0.0171907	0.00603092
9.6	0.063613	0.0172799	0.00645179
9.8	0.0638249	0.017126	0.00650369
10	0.06404	0.0169059	0.00613967
10.2	0.0643314	0.0169886	0.00573162
10.4	0.0648648	0.0174329	0.0052927
10.6	0.0655842	0.0180066	0.00482882
10.8	0.066316	0.0185379	0.00426323
11	0.0674095	0.0191671	0.00408025
11.2	0.0688388	0.0196993	0.00407923
11.4	0.0705326	0.0200972	0.00424572
11.6	0.0725149	0.0205063	0.00449389
11.8	0.0747779	0.0212412	0.00489582
12	0.0769076	0.0221551	0.00531942
12.2	0.0785957	0.0231481	0.00609083
12.4	0.0798187	0.0239991	0.00719455
12.6	0.0803531	0.0246163	0.0083981
12.8	0.0803479	0.0248538	0.00954187
13	0.0798873	0.024758	0.0104914
13.2	0.0795036	0.0245367	0.011047
13.4	0.0792376	0.0243523	0.0112242
13.6	0.0792551	0.0244128	0.0111834
13.8	0.0795268	0.0247894	0.0112093
14	0.0799939	0.0253342	0.0113538
14.2	0.0804861	0.02579	0.011545
14.4	0.0810199	0.026273	0.0119114
14.6	0.0817634	0.0267703	0.0126203
14.8	0.0826653	0.0270916	0.0133181
15	0.0837358	0.0272501	0.0138956
15.2	0.0849309	0.0273312	0.0140996
15.4	0.0862958	0.0270958	0.0136902
15.6	0.0877398	0.0265263	0.012695
15.8	0.0891119	0.0256038	0.0112424
16	0.0904481	0.0242936	0.00949311
16.2	0.0918319	0.0229758	0.00792289
16.4	0.0932796	0.0220682	0.00669078
16.6	0.0946566	0.0215526	0.00563387
16.8	0.0962122	0.0215645	0.00479972
17	0.0977935	0.0222193	0.00425617
17.2	0.0993135	0.0234691	0.00408385
17.4	0.100653	0.0250637	0.00430327
17.6	0.101662	0.0268679	0.00504662
17.8	0.102231	0.0288353	0.00638901
18	0.102386	0.0307628	0.00818885
18.2	0.102256	0.0321951	0.00980398
18.4	0.101973	0.0330336	0.0109016
18.6	0.101647	0.0334141	0.0113088
18.8	0.101385	0.0333986	0.0108145
19	0.101296	0.0329947	0.00927462
19.2	0.101201	0.0323275	0.00729374
19.4	0.10108	0.0313225	0.00507516
19.6	0.1012	0.0300139	0.00297198
19.8	0.101578	0.0286909	0.00117867
20	0.102135	0.0274944	-0.000191123
20.2	0.10294	0.0264467	-0.00125753
20.4	0.104155	0.0257213	-0.0017317
20.6	0.105612	0.025473	-0.00176009
20.8	0.107026	0.0255637	-0.00129412
21	0.108423	0.0258683	-0.000455109
21.2	0.109511	0.0262607	0.000582039
21.4	0.110065	0.0267208	0.00161772
21.6	0.110068	0.0269533	0.00247014
21.8	0.109916	0.0269333	0.00294342
22	0.109849	0.0271564	0.00333162
22.2	0.10999	0.0278598	0.00373172
22.4	0.110291	0.0287374	0.00396792
22.6	0.110795	0.0296888	0.00414417
22.8	0.111244	0.0306158	0.00430787
23	0.111691	0.0312812	0.00413367
23.2	0.112273	0.031596	0.00370427
23.4	0.112955	0.0318523	0.00325368
23.6	0.113676	0.0320881	0.00267794
23.8	0.114709	0.0324588	0.00211849
24	0.115706	0.0327577	0.00166716
24.2	0.116629	0.033165	0.00103601
24.4	0.11747	0.0335871	0.000302255
24.6	0.118441	0.0340586	-0.000338036
24.8	0.119095	0.0343537	-0.000906416
25	0.119712	0.0347471	-0.00117659
25.2	0.120577	0.0351106	-0.000823014
25.4	0.121999	0.0356135	2.97e-05
25.6	0.123728	0.0363214	0.00130062
25.8	0.125981	0.0369579	0.00278126
26	0.128364	0.0371413	0.00424924
26.2	0.130611	0.0372649	0.00564931
26.4	0.132332	0.0372424	0.00675857
26.6	0.133684	0.0371333	0.00760542
26.8	0.134581	0.0371178	0.00843271
27	0.135176	0.0374225	0.0092054
27.2	0.135396	0.0376042	0.00972
27.4	0.135358	0.0377603	0.0101206
27.6	0.134806	0.0375633	0.0101863
27.8	0.133884	0.0372941	0.00977673
28	0.13275	0.0368958	0.00914042
28.2	0.131692	0.0364836	0.00838622
28.4	0.130915	0.0361493	0.00767652
28.6	0.130876	0.036102	0.00726462
28.8	0.131752	0.0362323	0.00723347
29	0.133376	0.0365358	0.00754861
29.2	0.13527	0.0368183	0.00805195
29.4	0.137361	0.0367827	0.00838278
29.6	0.139114	0.0366128	0.0083705
29.8	0.140486	0.036438	0.00823486
30	0.141581	0.0361441	0.00789177
30.2	0.142696	0.0360445	0.00758977
30.4	0.143591	0.0361991	0.00747684
30.6	0.144393	0.0364574	0.00767388
30.8	0.144842	0.0365653	0.00809997
31	0.144869	0.0367784	0.00861675
31.2	0.144586	0.0368939	0.00896726
31.4	0.144102	0.037018	0.00902362
31.6	0.143752	0.0370588	0.00875124
31.8	0.143668	0.0370854	0.00797433
32	0.144044	0.0371457	0.00698997
32.2	0.144616	0.037045	0.00595811
32.4	0.145401	0.0367892	0.00492306
32.6	0.14621	0.0366535	0.00424499
32.8	0.146899	0.0366761	0.00359592
33	0.147423	0.0365393	0.00271686
33.2	0.147985	0.0364168	0.00183415
33.4	0.148836	0.0364012	0.00151805
33.6	0.149837	0.0364632	0.00135513
33.8	0.150869	0.0365033	0.00152527
34	0.151879	0.0368262	0.00225636
34.2	0.152697	0.0374642	0.00353233
34.4	0.153102	0.0383066	0.00498531
34.6	0.153267	0.0392014	0.00652971
34.8	0.153442	0.040086	0.00800303
35	0.153638	0.040862	0.00907158
35.2	0.154113	0.0416429	0.0097723
35.4	0.154667	0.0423186	0.0101431
35.6	0.155331	0.0428891	0.0103261
35.8	0.155969	0.0432631	0.0103641
36	0.156654	0.043543	0.0104301
36.2	0.157347	0.0439017	0.010532
36.4	0.158276	0.0443787	0.0105996
36.6	0.159282	0.0448986	0.0108115
36.8	0.160569	0.0457831	0.011635
37	0.162046	0.0470637	0.0129927
37.2	0.163528	0.0484303	0.0146553
37.4	0.164839	0.0497145	0.0164007
37.6	0.16593	0.0510576	0.0178602
37.8	0.166597	0.052295	0.018573
38	0.166961	0.0532702	0.0186663
38.2	0.16716	0.0539823	0.0183671
38.4	0.167271	0.0545777	0.0176642
38.6	0.167436	0.0549897	0.0167406
38.8	0.167614	0.0550413	0.01593
39	0.167655	0.0546303	0.015098
39.2	0.167553	0.0538301	0.0140004
39.4	0.167489	0.0528214	0.01288
39.6	0.167417	0.0517388	0.011768
39.8	0.167497	0.0507946	0.0105576
40	0.167789	0.0501138	0.00960495
40.2	0.168104	0.0497599	0.0091073
40.4	0.168548	0.0496981	0.00899363
40.6	0.16927	0.0497038	0.00925648
40.8	0.170318	0.0497927	0.0102329
41	0.171481	0.0500125	0.0113913
41.2	0.172915	0.0503736	0.012379
41.4	0.174651	0.0509954	0.0134011
41.6	0.176415	0.0518765	0.0145626
41.8	0.177955	0.0527368	0.0154376
42	0.179213	0.0532704	0.0158599
42.2	0.180108	0.0532261	0.016143
42.4	0.180444	0.0526041	0.0160833
42.6	0.180402	0.0517	0.0155935
42.8	0.180077	0.0506381	0.0148296
43	0.179679	0.0496486	0.0142187
43.2	0.179292	0.0489152	0.0135009
43.4	0.178936	0.0482916	0.0127547
43.6	0.178539	0.0477513	0.0120468
43.8	0.178192	0.0474569	0.0114553
44	0.177977	0.047224	0.0108801
44.2	0.178023	0.0469297	0.0106784
44.4	0.178388	0.0468283	0.0109686
44.6	0.179034	0.0470272	0.011678
44.8	0.180024	0.0475083	0.0125002
45	0.181289	0.0483108	0.0135024
45.2	0.182379	0.0494254	0.0142034
45.4	0.183142	0.0504603	0.0144902
45.6	0.183647	0.0513244	0.0142906
45.8	0.183676	0.0519044	0.0139208
46	0.183351	0.052435	0.0133588
46.2	0.182988	0.0529108	0.0131463
46.4	0.182803	0.0535195	0.0132743
46.6	0.182885	0.0543224	0.0139398
46.8	0.183368	0.0552716	0.0146558
47	0.183991	0.0560166	0.0153743
47.2	0.184679	0.056541	0.0158112
47.4	0.185285	0.0566546	0.0160968
47.6	0.185876	0.0562882	0.0161057
47.8	0.186689	0.0556927	0.0162045
48	0.187804	0.0551982	0.0163594
48.2	0.189101	0.054788	0.0164741
48.4	0.190498	0.0546374	0.0162729
48.6	0.191676	0.0544592	0.0157982
48.8	0.192269	0.0543689	0.0149277
49	0.192364	0.0542719	0.0139379
49.2	0.192196	0.0543891	0.0128708
49.4	0.191775	0.0546177	0.0119625
49.6	0.191508	0.0553077	0.0111908
49.8	0.191465	0.0562332	0.0107291
50	0.191633	0.0572856	0.0102537
50.2	0.191984	0.0582624	0.00994758
50.4	0.192484	0.058799	0.00941612
50.6	0.19293	0.0588255	0.00887824
50.8	0.193286	0.0584124	0.0082623
51	0.193503	0.0578942	0.00779742
51.2	0.19358	0.0572664	0.00724051
51.4	0.19357	0.056641	0.0067055
51.6	0.193548	0.0560277	0.00609242
51.8	0.193546	0.055455	0.00555681
52	0.193741	0.0550043	0.00537939
52.2	0.19401	0.0546839	0.00556107
52.4	0.194388	0.0547955	0.00615777
52.6	0.194747	0.0553712	0.00694151
52.8	0.1951	0.056375	0.00772735
53	0.195168	0.0574656	0.00818782
53.2	0.195308	0.0586761	0.00841638
53.4	0.195482	0.0598293	0.00870601
53.6	0.195718	0.0607274	0.00919604
53.8	0.196091	0.0613094	0.00979956
54	0.196542	0.0614212	0.010402
54.2	0.196698	0.061189	0.0110902
54.4	0.196611	0.0607438	0.0116358
54.6	0.196453	0.0603006	0.0120439
54.8	0.196243	0.0596774	0.0124368
55	0.196314	0.0592191	0.0129616
55.2	0.196792	0.0589769	0.0136544
55.4	0.197672	0.0590604	0.0145002
55.6	0.198883	0.0591631	0.0153533
55.8	0.200221	0.0591878	0.0159598
56	0.201393	0.0588451	0.0162371
56.2	0.202322	0.0582803	0.0159932
56.4	0.202958	0.0572704	0.0152442
56.6	0.203289	0.0558193	0.0141532
56.8	0.203695	0.0544108	0.0132334
57	0.204087	0.053397	0.0127608
57.2	0.204605	0.0527729	0.0128305
57.4	0.205129	0.0524487	0.0132424
57.6	0.20539	0.052431	0.0140664
57.8	0.205259	0.0526398	0.0150713
58	0.20521	0.0530911	0.0158892
58.2	0.205315	0.0537904	0.0164559
58.4	0.205546	0.0548421	0.0169064
58.6	0.206126	0.0564341	0.0171943
58.8	0.206856	0.0581709	0.0172258
59	0.207616	0.0598789	0.0173027
59.2	0.208178	0.0610251	0.0173312
59.4	0.208672	0.06149	0.0174382
59.6	0.208987	0.0612716	0.0174116
59.8	0.209067	0.0607209	0.0172285
60	0.208894	0.0598832	0.0168525
60.2	0.208866	0.0591872	0.0166896
60.4	0.209121	0.0591574	0.0169888
60.6	0.20984	0.0599168	0.0178236
60.8	0.211271	0.0612818	0.019199
61	0.212899	0.0626037	0.0206749
61.2	0.214462	0.0636838	0.0219496
61.4	0.215922	0.0642758	0.0224086
61.6	0.217336	0.0645641	0.0221131
61.8	0.21835	0.0646824	0.0209609
62	0.218986	0.064981	0.0192422
62.2	0.219231	0.065331	0.0174297
62.4	0.218928	0.0654337	0.015876
62.6	0.217951	0.0650386	0.0146378
62.8	0.21659	0.0640406	0.0135707
63	0.215186	0.0625538	0.0128277
63.2	0.213738	0.0608362	0.0119536
63.4	0.212532	0.0592945	0.0110048
63.6	0.211839	0.0580942	0.0101453
63.8	0.211865	0.0573976	0.00989824
64	0.212569	0.0572732	0.0100887
64.2	0.213816	0.0574873	0.0106342
64.4	0.21537	0.0577276	0.0114223
64.6	0.216803	0.0576705	0.0121158
64.8	0.217964	0.0574557	0.01245
65	0.218807	0.0572506	0.0124373
65.2	0.219325	0.0573675	0.0121258
65.4	0.219484	0.0577944	0.0114995
65.6	0.2195	0.0586352	0.0109067
65.8	0.219539	0.0597236	0.0105979
66	0.21972	0.0609388	0.0105273
66.2	0.220336	0.0621647	0.0107467
66.4	0.221363	0.0633818	0.0111216
66.6	0.22262	0.064683	0.0118229
66.8	0.224043	0.0660366	0.012638
67	0.225629	0.0674385	0.0136495
67.2	0.227071	0.0688886	0.0149262
67.4	0.2284	0.0703266	0.0165344
67.6	0.229665	0.0713999	0.0177621
67.8	0.230566	0.0720202	0.0185974
68	0.231254	0.0722361	0.0191437
68.2	0.23174	0.071921	0.0192697
68.4	0.232053	0.07128	0.019078
68.6	0.232126	0.0705064	0.0187718
68.8	0.232143	0.06968	0.0181278
69	0.232061	0.0687646	0.0173015
69.2	0.231869	0.0679696	0.0163594
69.4	0.231457	0.0672742	0.015294
69.6	0.230955	0.0667076	0.0143768
69.8	0.230314	0.066168	0.0138173
70	0.229293	0.065744	0.0133355
70.2	0.22811	0.0656089	0.0133173
70.4	0.226946	0.0657186	0.013681
70.6	0.225693	0.0659396	0.0142493
70.8	0.224478	0.066414	0.0149532
71	0.223493	0.0668553	0.0155985
71.2	0.222906	0.0670762	0.0158884
71.4	0.222685	0.067158	0.0160656
71.6	0.222877	0.0670352	0.0160217
71.8	0.223358	0.0667047	0.0157438
72	0.224175	0.0663261	0.0153731
72.2	0.225115	0.0657291	0.0147994
72.4	0.226251	0.0650422	0.0141009
72.6	0.227456	0.0644087	0.0134713
72.8	0.228582	0.0639189	0.0129369
73	0.229526	0.0635718	0.0125523
73.2	0.230461	0.0635872	0.0124322
73.4	0.231202	0.0637921	0.0122856
73.6	0.231777	0.0643461	0.0121079
73.8	0.232303	0.0650616	0.0121907
74	0.232639	0.0658681	0.0125161
74.2	0.232652	0.0665422	0.0129696
74.4	0.23246	0.0670484	0.0135674
74.6	0.232217	0.067324	0.0142834
74.8	0.232046	0.0675198	0.0151143
75	0.23199	0.0676635	0.0159326
75.2	0.231952	0.0678175	0.0166434
75.4	0.23213	0.068204	0.0172878
75.6	0.23265	0.0686536	0.0178494
75.8	0.233193	0.0688392	0.0180904
76	0.233741	0.0688732	0.0181558
76.2	0.234261	0.0687044	0.0180061
76.4	0.234721	0.0683452	0.0175972
76.6	0.235103	0.068105	0.016863
76.8	0.235774	0.0684056	0.015997
77	0.236589	0.0690122	0.014976
77.2	0.237628	0.0698685	0.0141907
77.4	0.238733	0.0707648	0.0137782
77.6	0.239954	0.0715878	0.0138904
77.8	0.24111	0.0718286	0.0142289
78	0.242247	0.0714999	0.0147832
78.2	0.24329	0.0708468	0.0154652
78.4	0.244335	0.0701416	0.0163049
78.6	0.245214	0.0694378	0.0170382
78.8	0.246098	0.06918	0.0179078
79	0.247262	0.0693678	0.0188142
79.2	0.248662	0.0696549	0.0195988
79.4	0.249879	0.0695948	0.0200028
79.6	0.250997	0.0692837	0.0203736
79.8	0.251799	0.0687194	0.0205995
80	0.252234	0.068177	0.0207119
80.2	0.25228	0.0679612	0.0205955
80.4	0.252327	0.0682075	0.0204972
80.6	0.252184	0.0685267	0.0202687
80.8	0.252006	0.0688105	0.020092
81	0.251703	0.0689825	0.0198923
81.2	0.251427	0.0687525	0.0197256
81.4	0.251045	0.0681359	0.0192676
81.6	0.250602	0.0674345	0.0186352
81.8	0.25001	0.0668369	0.0178933
82	0.249627	0.066566	0.017464
82.2	0.2494	0.0668297	0.0172643
82.4	0.249567	0.0676685	0.0175636
82.6	0.250168	0.0687482	0.0179882
82.8	0.251234	0.0699736	0.0183066
83	0.252261	0.0709298	0.0182678
83.2	0.252989	0.0716088	0.0180558
83.4	0.253273	0.0722448	0.0177323
83.6	0.253077	0.0729121	0.0174909
83.8	0.252498	0.0734472	0.0172785
84	0.251779	0.0739468	0.0171727
84.2	0.251188	0.0744854	0.0171663
84.4	0.25065	0.0747475	0.0170267
84.6	0.250303	0.0748279	0.0168265
84.8	0.250134	0.0746726	0.0167367
85	0.25043	0.0745237	0.0168346
85.2	0.251074	0.0740552	0.0170257
85.4	0.251965	0.0734331	0.0174459
85.6	0.253242	0.0726772	0.018135
85.8	0.254551	0.071899	0.0186986
86	0.255662	0.0710759	0.0190081
86.2	0.256584	0.0706426	0.0191303
86.4	0.257567	0.0706334	0.0192355
86.6	0.258217	0.0706763	0.0191667
86.8	0.258712	0.0709431	0.0192957
87	0.258969	0.0712856	0.0197781
87.2	0.258856	0.0712695	0.0202519
87.4	0.258438	0.0708437	0.0203641
87.6	0.257881	0.0705798	0.0203284
87.8	0.257203	0.0702724	0.0199912
88	0.256414	0.0698139	0.0192115
88.2	0.255779	0.0693623	0.0184887
88.4	0.255369	0.0688695	0.017948
88.6	0.255217	0.068092	0.0173696
88.8	0.254984	0.067048	0.0166318
89	0.254633	0.0660375	0.0157746
89.2	0.254273	0.0652192	0.0148054
89.4	0.253624	0.0646491	0.0137695
89.6	0.252654	0.0644274	0.0129184
89.8	0.251895	0.0647133	0.0125575
90	0.251815	0.0653337	0.0127133
90.2	0.252412	0.0662223	0.0132081
90.4	0.253669	0.0675383	0.0142231
90.6	0.255371	0.0688647	0.0153249
90.8	0.257263	0.07009	0.0162183
91	0.259162	0.0712864	0.0170304
91.2	0.260803	0.072375	0.0178156
91.4	0.261963	0.0729032	0.0180568
91.6	0.262943	0.0732468	0.0179914
91.8	0.263788	0.0732749	0.0178601
92	0.264173	0.0729863	0.0175578
92.2	0.263967	0.0725263	0.0172158
92.4	0.263349	0.0722754	0.0172308
92.6	0.262299	0.072064	0.017462
92.8	0.260967	0.0718436	0.017864
93	0.259398	0.0713556	0.0183236
93.2	0.257897	0.0706801	0.0186873
93.4	0.25691	0.0699906	0.0188347
93.6	0.256482	0.0696045	0.0190011
93.8	0.256501	0.0696939	0.0193781
94	0.257002	0.0704736	0.0200692
94.2	0.257973	0.0716335	0.0208332
94.4	0.258972	0.0728745	0.0216285
94.6	0.259945	0.0740399	0.0221719
94.8	0.260757	0.0749198	0.0219085
95	0.261262	0.0753629	0.020771
95.2	0.26149	0.0754569	0.0193036
95.4	0.261459	0.0751576	0.0176757
95.6	0.261168	0.0746397	0.0161434
95.8	0.261068	0.0744956	0.0155034
96	0.261393	0.0748145	0.0158123
96.2	0.261918	0.0753542	0.0164444
96.4	0.262913	0.0760617	0.0173218
96.6	0.264268	0.0768515	0.0183818
96.8	0.265781	0.0773402	0.0189506
97	0.267103	0.0775483	0.0189675
97.2	0.268294	0.0778843	0.0190188
97.4	0.269295	0.0783937	0.0193061
97.6	0.270397	0.0790801	0.0197946
97.8	0.271381	0.0798127	0.0203671
98	0.272306	0.080605	0.0209455
98.2	0.27311	0.0813548	0.0212272
98.4	0.27353	0.0817673	0.0209702
98.6	0.273251	0.0815276	0.020175
98.8	0.272553	0.0808516	0.0192521
99	0.271645	0.0797917	0.0183368
99.2	0.270685	0.078592	0.0175813
99.4	0.269999	0.0779226	0.0174424
99.6	0.269668	0.077909	0.0178163
99.8	0.269646	0.0782955	0.0184778
100	0.270028	0.0789977	0.0193595
100.2	0.270654	0.0797276	0.0203467
100.4	0.271209	0.0799451	0.020724
100.6	0.271666	0.0799892	0.0209843
100.8	0.271962	0.0800648	0.0213715
101	0.271872	0.07987	0.0216907
101.2	0.271665	0.0795694	0.021807
101.4	0.271306	0.0793968	0.0218531
101.6	0.270853	0.0792052	0.0215965
101.8	0.270274	0.0788153	0.0207982
102	0.269715	0.0783999	0.0195167
102.2	0.269206	0.0778847	0.0179542
102.4	0.268926	0.0772998	0.0163915
102.6	0.268775	0.0766383	0.0149519
102.8	0.268817	0.0762426	0.0138027
103	0.269105	0.0762908	0.0131255
103.2	0.269559	0.0767217	0.0128674
103.4	0.270274	0.0775247	0.0131049
103.6	0.271147	0.0784665	0.0135522
103.8	0.272033	0.0792158	0.0141426
104	0.272909	0.0796889	0.0147744
104.2	0.273885	0.0800594	0.015569
104.4	0.274577	0.0800831	0.0160749
104.6	0.275081	0.0797482	0.0162139
104.8	0.275645	0.079342	0.0161804
105	0.276244	0.0788566	0.0160678
105.2	0.276848	0.078264	0.0157239
105.4	0.277863	0.077918	0.0153814
105.6	0.279182	0.077927	0.0152431
105.8	0.28049	0.0779254	0.0151674
106	0.281652	0.0780181	0.0150729
106.2	0.282567	0.0783543	0.0152068
106.4	0.282929	0.0786728	0.0157451
106.6	0.282801	0.0788837	0.0165643
106.8	0.282436	0.0793804	0.0177897
107	0.281935	0.0801133	0.0193753
107.2	0.281046	0.0806891	0.0210313
107.4	0.280112	0.0811589	0.0225871
107.6	0.279447	0.0816521	0.024046
107.8	0.278994	0.0818217	0.0249821
108	0.278574	0.0816146	0.0251698
108.2	0.278481	0.0812065	0.0246395
108.4	0.278678	0.0807078	0.0234714
108.6	0.278978	0.0801063	0.0217263
108.8	0.279504	0.0797098	0.0197405
109	0.280227	0.0795423	0.0178223
109.2	0.280946	0.0795241	0.0161775
109.4	0.281463	0.0794938	0.0147312
109.6	0.281889	0.079647	0.0135052
109.8	0.281931	0.0799081	0.0126247
110	0.281833	0.0802847	0.0124754
110.2	0.281961	0.0809008	0.0128608
110.4	0.282496	0.0818344	0.013801
110.6	0.283218	0.0828514	0.0152732
110.8	0.283964	0.0838268	0.0169939
111	0.284782	0.0846189	0.018497
111.2	0.285519	0.0850486	0.0196238
111.4	0.285915	0.0849974	0.0201484
111.6	0.285975	0.0845825	0.0199357
111.8	0.286079	0.0839495	0.0194874
112	0.286153	0.0832077	0.0190578
112.2	0.286004	0.0823745	0.0188595
112.4	0.285808	0.0816894	0.0190877
112.6	0.285372	0.0810965	0.0196163
112.8	0.284801	0.0804469	0.0201396
113	0.284058	0.0797494	0.020396
113.2	0.283254	0.0793515	0.020423
113.4	0.282453	0.0792894	0.020363
113.6	0.282304	0.0795567	0.0205921
113.8	0.282793	0.0802977	0.020882
114	0.283714	0.0815047	0.0212359
114.2	0.285002	0.0830088	0.0217164
114.4	0.286578	0.0846579	0.0220859
114.6	0.288048	0.0863145	0.022211
114.8	0.289448	0.0879104	0.0221534
115	0.290877	0.0894349	0.0218537
115.2	0.292281	0.0905588	0.0212006
115.4	0.293427	0.0911665	0.0204409
115.6	0.294235	0.0913217	0.0197207
115.8	0.294351	0.0909812	0.0189251
116	0.293959	0.0903583	0.0182992
116.2	0.293141	0.0895404	0.0177982
116.4	0.292155	0.0885738	0.0175084
116.6	0.291036	0.0875059	0.0173003
116.8	0.289805	0.0862763	0.0171872
117	0.288573	0.0848163	0.0169872
117.2	0.287345	0.0833589	0.0166279
117.4	0.286171	0.0822052	0.0160358
117.6	0.28518	0.0814033	0.0153069
117.8	0.284715	0.0809863	0.0147768
118	0.284729	0.0809921	0.0145503
118.2	0.285155	0.081254	0.0145973
118.4	0.286035	0.0816537	0.0148758
118.6	0.287131	0.0818087	0.0150963
118.8	0.288211	0.0816637	0.0152758
119	0.289137	0.0811315	0.0154289
119.2	0.289922	0.0803969	0.0158926
119.4	0.290506	0.0795557	0.0166281
119.6	0.291239	0.0791097	0.0179531
119.8	0.291896	0.0790324	0.019606
120	0.292321	0.0792284	0.0213896
120.2	0.292545	0.0795173	0.0228701
120.4	0.292351	0.0798045	0.0237664
120.6	0.291752	0.0801858	0.0241691
120.8	0.291141	0.08074	0.0241804
121	0.290713	0.0814867	0.0241285
121.2	0.290632	0.0825738	0.0243449
121.4	0.291146	0.0838778	0.0252006
121.6	0.292094	0.0852757	0.0262856
121.8	0.293266	0.0866446	0.027575
122	0.294534	0.0878047	0.028992
122.2	0.295694	0.0883223	0.0303194
122.4	0.296519	0.0883946	0.0313087
122.6	0.296903	0.0878652	0.032021
122.8	0.296754	0.0867753	0.0323306
123	0.296194	0.0855923	0.0322699
123.2	0.295482	0.0848906	0.0318733
123.4	0.294658	0.0844796	0.031098
123.6	0.293798	0.0842828	0.0298441
123.8	0.293154	0.0844609	0.028486
124	0.292593	0.0849021	0.0269659
124.2	0.292128	0.0853262	0.0254383
124.4	0.29196	0.0857552	0.0239738
124.6	0.29199	0.0863	0.0229414
124.8	0.29227	0.0869482	0.0221511
125	0.293003	0.0873749	0.0217027
125.2	0.29408	0.0876244	0.0215397
125.4	0.295377	0.0877139	0.0219475
125.6	0.296927	0.0876543	0.0227625
125.8	0.298404	0.0872777	0.023704
126	0.299788	0.086934	0.0246709
126.2	0.300993	0.0865407	0.0256917
126.4	0.301853	0.0861178	0.0264003
126.6	0.302212	0.0858968	0.026797
126.8	0.302686	0.0862136	0.027335
127	0.303036	0.086517	0.0277143
127.2	0.303196	0.0868041	0.0278617
127.4	0.303159	0.0870475	0.0278126
127.6	0.302849	0.0870867	0.0271658
127.8	0.302006	0.0867859	0.0257869
128	0.300995	0.086742	0.0241708
128.2	0.299825	0.087086	0.0225131
128.4	0.298734	0.0879686	0.0210808
128.6	0.298249	0.0892716	0.0205663
128.8	0.298328	0.0909023	0.0209768
129	0.298654	0.0925965	0.0218177
129.2	0.299352	0.0943349	0.0227605
129.4	0.300173	0.0956967	0.0235799
129.6	0.301043	0.0966547	0.0242656
129.8	0.301716	0.0970461	0.0247154
130	0.30224	0.0969778	0.025009
130.2	0.302515	0.0964053	0.0251124
130.4	0.302904	0.0955081	0.025203
130.6	0.30293	0.0939814	0.0248197
130.8	0.302712	0.091947	0.023769
131	0.302152	0.0893737	0.021925
131.2	0.301174	0.086446	0.0196663
131.4	0.299695	0.0836943	0.0174419
131.6	0.298229	0.0818046	0.015664
131.8	0.296731	0.0809786	0.0145155
132	0.295535	0.0813542	0.0144143
132.2	0.29487	0.0825402	0.0152012
132.4	0.294631	0.084139	0.0164015
132.6	0.294729	0.0859248	0.0176449
132.8	0.295286	0.0877726	0.018918
133	0.296161	0.0894239	0.0200579
133.2	0.29723	0.0910806	0.0212327
133.4	0.298339	0.0925397	0.0220492
133.6	0.299323	0.0937062	0.0224413
133.8	0.300134	0.0944315	0.0224532
134	0.300796	0.0946393	0.0221394
134.2	0.301232	0.0943656	0.0213887
134.4	0.301532	0.0935724	0.0203203
134.6	0.301789	0.0923113	0.0192712
134.8	0.301853	0.0907369	0.018406
135	0.301704	0.0892044	0.0177446
135.2	0.301581	0.0879508	0.0172839
135.4	0.301635	0.0872406	0.0172023
135.6	0.30193	0.087084	0.0175993
135.8	0.302481	0.0873189	0.0182334
136	0.303345	0.0879326	0.019116
136.2	0.304409	0.0886715	0.0201607
136.4	0.30552	0.0895246	0.0213269
136.6	0.306518	0.0905047	0.0222069
136.8	0.307316	0.0916378	0.0228378
137	0.3079	0.092582	0.0228511
137.2	0.308346	0.0934453	0.0226018
137.4	0.308852	0.0943599	0.0223806
137.6	0.309664	0.0954022	0.0224791
137.8	0.310601	0.0966154	0.0227302
138	0.311493	0.0978042	0.0232357
138.2	0.312505	0.0988567	0.0236337
138.4	0.313463	0.0994124	0.0237158
138.6	0.313937	0.0993067	0.0234048
138.8	0.31438	0.0989088	0.0231061
139	0.314955	0.098461	0.0230087
139.2	0.315404	0.0980972	0.0232167
139.4	0.315574	0.0978089	0.0236526
139.6	0.315657	0.0976393	0.0243251
139.8	0.315404	0.0971284	0.0246953
140	0.314826	0.0965621	0.0248184
140.2	0.313936	0.0957015	0.0245557
140.4	0.313047	0.0947712	0.0240652
140.6	0.312145	0.0936337	0.0232475
140.8	0.311356	0.0926981	0.0226878
141	0.310619	0.0918687	0.0223468
141.2	0.309891	0.0912145	0.0223355
141.4	0.308808	0.0906872	0.0223224
141.6	0.307797	0.0904101	0.0223847
141.8	0.307106	0.090168	0.0223112
142	0.306653	0.0898966	0.0222421
142.2	0.306426	0.0897225	0.0221233
142.4	0.306843	0.0898529	0.022353
142.6	0.307705	0.0902414	0.023031
142.8	0.308631	0.0908217	0.0239463
143	0.309472	0.0912613	0.0249089
143.2	0.310075	0.0913172	0.0256214
143.4	0.310465	0.0908313	0.0257884
143.6	0.310721	0.0902214	0.0256135
143.8	0.310819	0.0893622	0.0250765
144	0.310869	0.088566	0.0240968
144.2	0.311008	0.0878862	0.0229474
144.4	0.311069	0.0875139	0.021926
144.6	0.310767	0.087016	0.0207434
144.8	0.31041	0.0867428	0.0196951
145	0.310122	0.0867863	0.0187134
145.2	0.310008	0.0871629	0.0176913
145.4	0.309929	0.0875454	0.0164795
145.6	0.309992	0.088209	0.015404
145.8	0.31027	0.0888126	0.0145711
146	0.310811	0.0891432	0.0144083
146.2	0.311662	0.0892138	0.0149723
146.4	0.312804	0.0890889	0.0161973
146.6	0.314106	0.0886219	0.0177849
146.8	0.315091	0.0881768	0.0195052
147	0.315902	0.0881121	0.0211046
147.2	0.316411	0.0886469	0.0226563
147.4	0.316629	0.0895168	0.0239101
147.6	0.316717	0.0906638	0.0247402
147.8	0.316938	0.0916717	0.0250212
148	0.316988	0.09227	0.024743
148.2	0.31681	0.0922832	0.0239536
148.4	0.316532	0.0921424	0.0229424
148.6	0.315864	0.0916281	0.0216921
148.8	0.314908	0.0909466	0.0203216
149	0.31387	0.0902983	0.0190491
149.2	0.313075	0.0899308	0.0179155
149.4	0.312602	0.0895067	0.0169025
149.6	0.312728	0.0892215	0.0162063
149.8	0.313415	0.0893653	0.015745
150	0.314463	0.089939	0.0155696
150.2	0.315255	0.0907455	0.0155635
150.4	0.315776	0.0919792	0.0159539
150.6	0.316123	0.093524	0.0164011
150.8	0.316286	0.0950698	0.0169423
151	0.316396	0.0962607	0.0172942
151.2	0.316809	0.0971605	0.0176436
151.4	0.317436	0.0975894	0.0177537
151.6	0.318015	0.0976879	0.017733
151.8	0.318363	0.0974272	0.0176508
152	0.318398	0.0970019	0.0176041
152.2	0.318097	0.0962024	0.0174837
152.4	0.317771	0.0954859	0.0173897
152.6	0.317458	0.0948799	0.0175598
152.8	0.317418	0.0944624	0.0178731
153	0.317706	0.0942215	0.0184228
153.2	0.318275	0.0942498	0.0191413
153.4	0.318728	0.094385	0.019911
153.6	0.31903	0.0944933	0.0207525
153.8	0.319045	0.0945868	0.0217689
154	0.319076	0.0947542	0.0227773
154.2	0.31913	0.0949924	0.0234183
154.4	0.319455	0.0952203	0.0237634
154.6	0.320249	0.0957924	0.0238314
154.8	0.321506	0.0967233	0.0235718
155	0.322735	0.0977072	0.0228994
155.2	0.32377	0.0985586	0.0219857
155.4	0.324352	0.0991394	0.0208766
155.6	0.324326	0.0991139	0.0193937
155.8	0.323969	0.0985228	0.0179687
156	0.323625	0.0977542	0.0169675
156.2	0.323465	0.0970316	0.0166575
156.4	0.323516	0.0963703	0.0168279
156.6	0.323735	0.0958337	0.0175375
156.8	0.323817	0.0952629	0.0184338
157	0.323661	0.0945394	0.0192107
157.2	0.323537	0.093816	0.0197514
157.4	0.323729	0.0934574	0.0202616
157.6	0.324307	0.0935108	0.0205039
157.8	0.325054	0.0937973	0.0204394
158	0.325945	0.0941996	0.0202836
158.2	0.326762	0.0948174	0.0201291
158.4	0.327136	0.0951588	0.0199207
158.6	0.326986	0.095163	0.0198559
158.8	0.326639	0.0950842	0.0200222
159	0.325885	0.0949638	0.0201315
159.2	0.324626	0.0944037	0.0201483
159.4	0.323313	0.0937612	0.0203978
159.6	0.322205	0.0932129	0.020885
159.8	0.32124	0.0927556	0.0214573
160	0.320457	0.0922778	0.0221916
160.2	0.320036	0.0919393	0.0229335
160.4	0.31984	0.0917386	0.0233302
160.6	0.319858	0.0915395	0.0233751
160.8	0.320248	0.091439	0.0231717
161	0.321002	0.0918171	0.0229744
161.2	0.321819	0.0926109	0.022814
161.4	0.322451	0.0934358	0.0228051
161.6	0.322959	0.0942148	0.0228928
161.8	0.323227	0.0950082	0.0229906
162	0.323436	0.0955346	0.0229665
162.2	0.323821	0.0959325	0.0228231
162.4	0.324484	0.0963633	0.022561
162.6	0.325177	0.0968566	0.022275
162.8	0.325912	0.097123	0.0222574
163	0.326784	0.0973227	0.0225456
163.2	0.327918	0.097475	0.0231953
163.4	0.329163	0.0976495	0.0239991
163.6	0.330322	0.0977356	0.0249926
163.8	0.331345	0.0977458	0.0257087
164	0.332151	0.097759	0.0261103
164.2	0.332601	0.0976305	0.0262917
164.4	0.332773	0.0975762	0.0262995
164.6	0.332625	0.097845	0.0261288
164.8	0.332113	0.098514	0.0259086
165	0.331232	0.099165	0.0256192
165.2	0.330132	0.0998278	0.0251404
165.4	0.329054	0.100374	0.0245678
165.6	0.328361	0.100591	0.023894
165.8	0.32814	0.100478	0.0231636
166	0.328475	0.100274	0.022661
166.2	0.329292	0.100069	0.0227836
166.4	0.330548	0.0997372	0.0235317
166.6	0.332094	0.099443	0.0246688
166.8	0.333899	0.099379	0.0261412
167	0.335914	0.0995869	0.0277894
167.2	0.337933	0.0998154	0.0293087
167.4	0.339761	0.100012	0.0303554
167.6	0.341381	0.100277	0.031039
167.8	0.342589	0.100396	0.0314204
168	0.343122	0.100376	0.0312477
168.2	0.342957	0.100305	0.0311232
168.4	0.342965	0.100176	0.03048
168.6	0.342613	0.100009	0.0294907
168.8	0.3419	0.0998037	0.0281554
169	0.340827	0.0995598	0.026474
169.2	0.339394	0.0992776	0.0244466
169.4	0.3376	0.098957	0.0220732
169.6	0.335446	0.098598	0.0193537
169.8	0.332932	0.0982007	0.0162882
170	0.347358	0.1056	0.0171524
170.2	0.343999	0.103882	0.0170384
170.4	0.3408	0.102248	0.0169044
170.6	0.337761	0.100697	0.0167505
170.8	0.334881	0.0992309	0.0165767
171	0.33216	0.0978481	0.0163829
171.2	0.329599	0.0965492	0.0161692
171.4	0.327197	0.0953342	0.0159356
171.6	0.324955	0.0942029	0.015682
171.8	0.322873	0.0931556	0.0154085
172	0.320665	0.0914595	0.0151696
172.2	0.318717	0.0901004	0.0149312
172.4	0.31715	0.0891624	0.0145146
172.6	0.31609	0.0887129	0.0140404
172.8	0.315295	0.0886342	0.0136583
173	0.314417	0.0887636	0.0133381
173.2	0.313445	0.088932	0.0129841
173.4	0.312504	0.0892643	0.0127139
173.6	0.311526	0.0895987	0.0124224
173.8	0.310993	0.090108	0.0122479
174	0.311029	0.0908195	0.0123404
174.2	0.31118	0.0916637	0.0126617
174.4	0.310959	0.0922207	0.0131101
174.6	0.310541	0.0925569	0.0138508
174.8	0.309962	0.0927066	0.0149383
175	0.309058	0.092402	0.0160059
175.2	0.308109	0.091858	0.0168253
175.4	0.307245	0.091228	0.0174771
175.6	0.306551	0.0905926	0.0180863
175.8	0.306014	0.0898876	0.018423
176	0.305489	0.0894192	0.0183402
176.2	0.304697	0.0891292	0.0179193
176.4	0.303699	0.0886905	0.0170934
176.6	0.302315	0.0881136	0.0157937
176.8	0.300503	0.0874347	0.013949
177	0.29868	0.0867202	0.0120585
177.2	0.29699	0.0858484	0.0102084
177.4	0.295583	0.0853483	0.00854112
177.6	0.294431	0.0853289	0.00719024
177.8	0.293137	0.0854541	0.006001
178	0.291737	0.0856564	0.00485573
178.2	0.290564	0.0860249	0.00397686
178.4	0.289416	0.0861202	0.0033787
178.6	0.288399	0.085744	0.00298693
178.8	0.287886	0.0854179	0.00306077
179	0.287595	0.0849353	0.00367191
179.2	0.287373	0.0842522	0.00474514
179.4	0.287278	0.0835366	0.00618311
179.6	0.287084	0.082812	0.00769367
179.8	0.286969	0.0819882	0.00917252
180	0.287092	0.0813132	0.0104855
180.2	0.287257	0.0809048	0.0115635
180.4	0.287551	0.0806097	0.0122413
180.6	0.288058	0.0803745	0.0126001
180.8	0.288508	0.0802594	0.0125556
181	0.288808	0.0801882	0.0120532
181.2	0.288888	0.0798653	0.0109219
181.4	0.288394	0.0793275	0.00895127
181.6	0.287623	0.078969	0.00645883
181.8	0.286554	0.0787226	0.00395571
182	0.285085	0.078439	0.00161478
182.2	0.283524	0.0784063	-0.000245161
182.4	0.282129	0.0787938	-0.00124538
182.6	0.280713	0.0790494	-0.00144962
182.8	0.279399	0.0790882	-0.00110057
183	0.278516	0.079083	-0.000428106
183.2	0.278121	0.0791997	0.000539776
183.4	0.278065	0.079142	0.0015639
183.6	0.278246	0.0791654	0.00257034
183.8	0.278534	0.0790756	0.00327388
184	0.278897	0.0789705	0.00367581
184.2	0.279043	0.0786164	0.0037017
184.4	0.278814	0.078071	0.0033959
184.6	0.278119	0.0770408	0.00250791
184.8	0.27692	0.0757266	0.00120112
185	0.275113	0.0743696	-0.000432079
185.2	0.273059	0.0730427	-0.00218459
185.4	0.271132	0.0720678	-0.00349743
185.6	0.269395	0.0715894	-0.00420261
185.8	0.267901	0.0717508	-0.00437467
186	0.266674	0.0721584	-0.00417786
186.2	0.265803	0.0727742	-0.00362001
186.4	0.265253	0.0733633	-0.00302648
186.6	0.265199	0.0738292	-0.00243879
186.8	0.265656	0.0740833	-0.00165723
187	0.26656	0.0739036	-0.00069147
187.2	0.267834	0.0736087	0.000438021
187.4	0.269223	0.0732146	0.0014875
187.6	0.270537	0.072911	0.00259605
187.8	0.271593	0.072458	0.00347268
188	0.272326	0.0721371	0.00409959
188.2	0.272583	0.0716254	0.00415121
188.4	0.272662	0.0711412	0.00418085
188.6	0.272584	0.0706937	0.0040871
188.8	0.272485	0.0704064	0.00403534
189	0.272295	0.070252	0.00408292
189.2	0.271829	0.0704162	0.00425905
189.4	0.270934	0.0708064	0.00406114
189.6	0.269812	0.0712283	0.00360653
189.8	0.268851	0.0716535	0.00321826
190	0.267964	0.071834	0.00294728
190.2	0.267141	0.0714596	0.00255734
190.4	0.266448	0.0707394	0.00219112
190.6	0.265929	0.069883	0.00181059
190.8	0.265195	0.0691093	0.0012806
191	0.264409	0.0685673	0.000546098
191.2	0.263763	0.0684658	0.000110494
191.4	0.263197	0.0686062	-0.000184015
191.6	0.262556	0.0689595	-0.000168161
191.8	0.261985	0.0694351	9.22e-05
192	0.261683	0.0703521	0.000998962
192.2	0.261623	0.0716162	0.00230682
192.4	0.261901	0.0731327	0.00425485
192.6	0.26241	0.0746655	0.00625149
192.8	0.262938	0.0761042	0.00801394
193	0.263248	0.0770471	0.00920444
193.2	0.263189	0.0772269	0.00981127
193.4	0.262787	0.0767308	0.0097833
193.6	0.261916	0.0756488	0.00923272
193.8	0.26088	0.0741077	0.00822995
194	0.2598	0.0723837	0.00687363
194.2	0.25884	0.0709255	0.00530308
194.4	0.258002	0.0696958	0.00360601
194.6	0.257391	0.0687892	0.00200098
194.8	0.256434	0.0678927	0.000595555
195	0.255077	0.0670694	-0.000738576
195.2	0.253398	0.0661751	-0.00186819
195.4	0.251453	0.0653436	-0.00288944
195.6	0.249313	0.0647259	-0.00375416
195.8	0.247633	0.0647651	-0.00408271
196	0.246604	0.0652562	-0.00377984
196.2	0.246034	0.0659708	-0.00337063
196.4	0.245655	0.0666407	-0.00298576
196.6	0.245716	0.0673094	-0.00240912
196.8	0.245715	0.0676446	-0.00214715
197	0.24582	0.0678295	-0.00197769
197.2	0.246217	0.0680462	-0.00153404
197.4	0.247171	0.0684529	-0.000577017
197.6	0.248204	0.0687884	0.000472859
197.8	0.24949	0.0691846	0.00173456
198	0.250643	0.0693328	0.00294555
198.2	0.251241	0.0690961	0.00402579
198.4	0.250965	0.0683115	0.0046031
198.6	0.249998	0.0672642	0.0048171
198.8	0.248234	0.065799	0.00469903
199	0.245874	0.0641644	0.00425236
199.2	0.243402	0.0626493	0.00352558
199.4	0.241434	0.0617655	0.00313464
199.6	0.240059	0.0612091	0.0028182
199.8	0.239365	0.0609065	0.00242151
200	0.239188	0.060695	0.00187659
200.2	0.239528	0.0607009	0.00134214
200.4	0.239807	0.0606517	0.000377395
200.6	0.240233	0.0608806	-0.000443713
200.8	0.240721	0.0615858	-0.00105649
201	0.241207	0.0625886	-0.00147622
201.2	0.241501	0.0635003	-0.00185883
201.4	0.241917	0.0643079	-0.00198201
201.6	0.242198	0.0647432	-0.00222896
201.8	0.24221	0.0647325	-0.00250114
202	0.241824	0.0644211	-0.00285902
202.2	0.24092	0.0639533	-0.00328151
202.4	0.239728	0.063426	-0.0035992
202.6	0.238791	0.0630928	-0.00354221
202.8	0.238416	0.0629711	-0.00329471
203	0.238587	0.0631952	-0.0027683
203.2	0.239364	0.0634564	-0.00223835
203.4	0.240424	0.0635458	-0.00181531
203.6	0.241154	0.0632954	-0.00177887
203.8	0.241607	0.0631469	-0.00183411
204	0.241837	0.0630702	-0.00192934
204.2	0.241786	0.0633751	-0.00182655
204.4	0.241451	0.0639369	-0.00186109
204.6	0.241071	0.0646744	-0.00191618
204.8	0.240553	0.0651039	-0.00202459
205	0.239922	0.0652456	-0.00237217
205.2	0.238975	0.0648861	-0.00320713
205.4	0.237421	0.0641069	-0.0043084
205.6	0.235508	0.0631965	-0.00532518
205.8	0.233605	0.0625443	-0.00618002
206	0.232252	0.0624295	-0.00629981
206.2	0.231765	0.0629241	-0.00552817
206.4	0.232127	0.0637932	-0.00424564
206.6	0.232737	0.0647007	-0.00290606
206.8	0.233533	0.0655072	-0.00158951
207	0.233976	0.0659389	-0.000663791
207.2	0.233952	0.0659576	-0.000217828
207.4	0.233804	0.0658646	0.000179578
207.6	0.233799	0.0656252	0.000711498
207.8	0.233564	0.0650604	0.00118056
208	0.233358	0.0643278	0.00153818
208.2	0.233096	0.0637268	0.00178955
208.4	0.232575	0.0632942	0.00183076
208.6	0.231662	0.0630332	0.00142736
208.8	0.230349	0.0628623	0.000664099
209	0.22872	0.0627812	-0.000209008
209.2	0.227376	0.0629616	-0.000424547
209.4	0.22652	0.0632797	-0.000243817
209.6	0.226125	0.063697	0.000158213
209.8	0.22619	0.0641498	0.00054584
210	0.226708	0.0646711	0.000893015
210.2	0.227175	0.0649065	0.000547594
210.4	0.22755	0.0648869	-0.000252077
210.6	0.22783	0.0645127	-0.00111951
210.8	0.228186	0.0639186	-0.00172741
211	0.22831	0.0627741	-0.00230564
211.2	0.228093	0.0610887	-0.00280655
211.4	0.227452	0.0590456	-0.00328769
211.6	0.22662	0.0572208	-0.00384349
211.8	0.225674	0.0558632	-0.00454277
212	0.224862	0.0551434	-0.00509003
212.2	0.224375	0.0549415	-0.00552114
212.4	0.224216	0.0552032	-0.00576651
212.6	0.224443	0.0557492	-0.0055235
212.8	0.224905	0.056422	-0.00468812
213	0.225405	0.057242	-0.0038509
213.2	0.225869	0.0583238	-0.0033157
213.4	0.22644	0.0596442	-0.0027899
213.6	0.22711	0.0612979	-0.00218971
213.8	0.227588	0.0628382	-0.00180767
214	0.228034	0.0641181	-0.00136688
214.2	0.228445	0.0651019	-0.000451451
214.4	0.228683	0.06566	0.00069215
214.6	0.228421	0.0653799	0.00158831
214.8	0.228095	0.0646912	0.00234995
215	0.227842	0.0638092	0.00295117
215.2	0.227646	0.0629609	0.00324991
215.4	0.227509	0.0621324	0.00316552
215.6	0.227514	0.0613935	0.00285713
215.8	0.227446	0.0605701	0.00221467
216	0.226896	0.0595505	0.00118732
216.2	0.225932	0.0582035	3.64e-05
216.4	0.224668	0.0569229	-0.00109143
216.6	0.223333	0.0560888	-0.00220892
216.8	0.221992	0.055745	-0.00312413
217	0.221016	0.0559901	-0.00331995
217.2	0.220464	0.0568072	-0.00294038
217.4	0.220127	0.0577567	-0.0021945
217.6	0.219907	0.0586201	-0.00121382
217.8	0.219743	0.0594887	0.000102053
218	0.21948	0.0601533	0.00139237
218.2	0.21907	0.0606508	0.00235658
218.4	0.218737	0.0610926	0.00300241
218.6	0.218403	0.061478	0.00358639
218.8	0.218021	0.0617934	0.00393169
219	0.217391	0.0617201	0.00369801
219.2	0.216616	0.0612787	0.00316356
219.4	0.215481	0.0603236	0.00230752
219.6	0.213821	0.0588958	0.00101002
219.8	0.211826	0.0570285	-0.000516688
220	0.210062	0.0553884	-0.00166554
220.2	0.208705	0.0541476	-0.00217868
220.4	0.20792	0.0535714	-0.00175471
220.6	0.207895	0.0535249	-0.000322017
220.8	0.208394	0.0538308	0.0017079
221	0.209003	0.0541511	0.00363606
221.2	0.209552	0.0544542	0.00516605
221.4	0.210022	0.0547647	0.00629916
221.6	0.210344	0.0550957	0.00683763
221.8	0.210637	0.0555508	0.00695849
222	0.210978	0.05612	0.00704532
222.2	0.211364	0.0567346	0.00703747
222.4	0.211657	0.0572916	0.00659354
222.6	0.211852	0.0577756	0.00579925
222.8	0.212155	0.0583478	0.00496513
223	0.212277	0.0588004	0.00399627
223.2	0.212113	0.0589764	0.00290084
223.4	0.211739	0.0587985	0.00180146
223.6	0.211502	0.0585328	0.000871788
223.8	0.21119	0.0581239	0.000138792
224	0.210912	0.0577908	-0.000317963
224.2	0.210619	0.0572526	-0.000509302
224.4	0.210373	0.0565872	-0.000818385
224.6	0.209885	0.0555226	-0.00168136
224.8	0.209278	0.0544777	-0.00286741
225	0.208588	0.0533929	-0.00424372
225.2	0.207816	0.0525176	-0.00575153
225.4	0.206965	0.0518257	-0.00699129
225.6	0.206125	0.0515553	-0.00765805
225.8	0.205153	0.0513167	-0.00812552
226	0.204234	0.0513854	-0.00816292
226.2	0.203685	0.0519429	-0.00759608
226.4	0.203587	0.0528552	-0.00645627
226.6	0.203608	0.0537561	-0.00499151
226.8	0.20385	0.0545441	-0.00333451
227	0.204212	0.0550602	-0.00165749
227.2	0.20466	0.0552921	-3.26e-05
227.4	0.205011	0.0552862	0.00153457
227.6	0.205534	0.0552115	0.00304965
227.8	0.206253	0.0550589	0.00418677
228	0.207076	0.0549649	0.00475788
228.2	0.207769	0.0548744	0.00473837
228.4	0.208546	0.0551635	0.00450121
228.6	0.209287	0.0555471	0.00399905
228.8	0.209792	0.0561017	0.00350329
229	0.210059	0.056735	0.0029889
229.2	0.209882	0.0573711	0.0022238
229.4	0.20904	0.0576253	0.000861584
229.6	0.207886	0.0580159	-0.000490195
229.8	0.206558	0.0584017	-0.0018165
230	0.205202	0.0587222	-0.00286673
230.2	0.203998	0.0590993	-0.00344798
230.4	0.20313	0.0595806	-0.00348624
230.6	0.202531	0.0599393	-0.0032234
230.8	0.202186	0.0600862	-0.00272647
231	0.201916	0.0599164	-0.0023913
231.2	0.201769	0.0593835	-0.00223461
231.4	0.201647	0.058735	-0.00228207
231.6	0.201426	0.0579706	-0.00230002
231.8	0.201186	0.0572966	-0.00210539
232	0.201191	0.0568827	-0.00152238
232.2	0.201272	0.0565774	-0.000779338
232.4	0.201367	0.0564775	0.000131989
232.6	0.201337	0.0565786	0.000733794
232.8	0.201307	0.0568918	0.0010347
233	0.201331	0.057272	0.00122058
233.2	0.201636	0.0578767	0.00172458
233.4	0.20208	0.0583489	0.00234141
233.6	0.202844	0.0590405	0.00329082
233.8	0.203828	0.0598923	0.00433237
234	0.204756	0.0608338	0.00506534
234.2	0.205566	0.0616284	0.00528717
234.4	0.206129	0.0620231	0.00506958
234.6	0.20602	0.061644	0.00433719
234.8	0.205105	0.0605859	0.00341064
235	0.203589	0.0590577	0.00239982
235.2	0.201774	0.0575234	0.00145834
235.4	0.200137	0.0564268	0.000719171
235.6	0.198832	0.0557648	5.46e-05
235.8	0.197742	0.0556324	-0.000649913
236	0.196897	0.0560914	-0.00125738
236.2	0.196036	0.0566923	-0.00195784
236.4	0.195077	0.0571244	-0.00267412
236.6	0.194169	0.0572478	-0.00321422
236.8	0.193449	0.0569787	-0.00358624
237	0.192823	0.0564043	-0.0037569
237.2	0.192478	0.0559244	-0.0036358
237.4	0.192304	0.0554229	-0.00355914
237.6	0.192194	0.0551381	-0.00360233
237.8	0.192145	0.0551467	-0.00343366
238	0.191861	0.0552457	-0.00308106
238.2	0.191158	0.0551019	-0.00246395
238.4	0.19025	0.0549878	-0.00155389
238.6	0.189458	0.0549321	-0.000589374
238.8	0.188842	0.0550316	0.000143623
239	0.188524	0.0550028	0.000376429
239.2	0.18835	0.05495	-0.000183104
239.4	0.188194	0.0550232	-0.00125813
239.6	0.187929	0.0550357	-0.00245222
239.8	0.187345	0.0547245	-0.00378304
240	0.186777	0.0542106	-0.00482041
240.2	0.1866	0.0535448	-0.00537012
240.4	0.186846	0.0527035	-0.00574497
240.6	0.187447	0.0520928	-0.00606701
240.8	0.188578	0.051919	-0.0061356
241	0.189927	0.0523727	-0.00597538
241.2	0.19126	0.0536044	-0.00532192
241.4	0.192403	0.055416	-0.00400877
241.6	0.193334	0.0571449	-0.002264
241.8	0.194034	0.0583459	-0.000297713
242	0.194485	0.0588437	0.0015234
242.2	0.194606	0.0584626	0.0028444
242.4	0.19442	0.0572816	0.00355411
242.6	0.193969	0.0557838	0.00389016
242.8	0.193222	0.0543624	0.00399355
243	0.192203	0.0530056	0.0040541
243.2	0.191043	0.0516033	0.00400632
243.4	0.189844	0.0502252	0.0038587
243.6	0.188773	0.0488812	0.00366298
243.8	0.187891	0.0475666	0.00304326
244	0.187161	0.0465918	0.00203054
244.2	0.186526	0.0464033	0.000975072
244.4	0.185858	0.0467637	-3.67e-05
244.6	0.184859	0.0474288	-0.00121568
244.8	0.183563	0.0482727	-0.0024025
245	0.182338	0.0490525	-0.00372799
245.2	0.181345	0.0494509	-0.00521987
245.4	0.180714	0.0496626	-0.00667805
245.6	0.180588	0.0498522	-0.00783341
245.8	0.180889	0.0500466	-0.00850643
246	0.181395	0.0502299	-0.00853907
246.2	0.181909	0.0505053	-0.00803516
246.4	0.182246	0.0505524	-0.00719954
246.6	0.182467	0.0502307	-0.00647256
246.8	0.182564	0.0494235	-0.00595004
247	0.182506	0.0484863	-0.00538297
247.2	0.182407	0.0474439	-0.00471751
247.4	0.182364	0.0464922	-0.00410969
247.6	0.18222	0.0456987	-0.00343485
247.8	0.182108	0.0454089	-0.00266133
248	0.182068	0.0453354	-0.00209909
248.2	0.181909	0.0454178	-0.00178051
248.4	0.18173	0.0457983	-0.00153117
248.6	0.181837	0.0464966	-0.00131892
248.8	0.1824	0.0475873	-0.00103656
249	0.183337	0.04913	-0.000582438
249.2	0.18454	0.0510337	7.9e-05
249.4	0.185685	0.0530741	0.000793498
249.6	0.186489	0.0551386	0.00150022
249.8	0.186507	0.0567514	0.00189911
250	0.185707	0.0577502	0.00187859
250.2	0.184351	0.0581092	0.00125679
250.4	0.182809	0.0577462	0.000308972
250.6	0.181247	0.0568862	-0.000853761
250.8	0.179915	0.0555921	-0.00212379
251	0.178864	0.0540087	-0.00333879
251.2	0.178219	0.0523135	-0.00423154
251.4	0.17794	0.0508798	-0.00467749
251.6	0.177875	0.0495407	-0.00447099
251.8	0.177776	0.0481695	-0.00375899
252	0.177805	0.0468411	-0.00287361
252.2	0.177921	0.0455683	-0.00223761
252.4	0.178225	0.0446043	-0.00184624
252.6	0.178668	0.0440127	-0.00169549
252.8	0.179305	0.0440468	-0.00151055
253	0.17985	0.0445543	-0.00122549
253.2	0.180226	0.0454455	-0.000616158
253.4	0.179975	0.0461164	-9.84e-05
253.6	0.179258	0.0466718	0.000225841
253.8	0.178331	0.0468935	0.000260985
254	0.177687	0.0469227	0.000176042
254.2	0.177246	0.0467737	-0.00027094
254.4	0.177103	0.0466943	-0.000728008
254.6	0.177091	0.0466132	-0.0010289
254.8	0.177082	0.0468916	-0.00117705
255	0.176748	0.0473083	-0.00138554
255.2	0.176005	0.0475213	-0.00145352
255.4	0.175114	0.0474428	-0.00167869
255.6	0.174347	0.0473189	-0.00221618
255.8	0.17366	0.0470906	-0.00305246
256	0.173233	0.047053	-0.00372082
256.2	0.173375	0.0473959	-0.00415604
256.4	0.173841	0.0480195	-0.00432315
256.6	0.174185	0.0485158	-0.00422255
256.8	0.174468	0.0488171	-0.00383704
257	0.174421	0.0486823	-0.00345191
257.2	0.174069	0.0482262	-0.00295632
257.4	0.173629	0.047531	-0.00235986
257.6	0.173324	0.0467629	-0.00175741
257.8	0.173078	0.0459851	-0.00119857
258	0.172829	0.045482	-0.00058382
258.2	0.172611	0.0455373	4.01e-05
258.4	0.172412	0.0462113	0.000563488
258.6	0.172148	0.0470566	0.000793273
258.8	0.171816	0.0477612	0.000957719
259	0.171619	0.0484509	0.00123552
259.2	0.171423	0.0490466	0.00162465
259.4	0.171175	0.0494162	0.00217262
259.6	0.171137	0.0500121	0.003053
259.8	0.171368	0.0507918	0.00379153
260	0.171658	0.0513926	0.00402183
260.2	0.171818	0.0515317	0.00368302
260.4	0.171982	0.0512946	0.00308015
260.6	0.171969	0.0505728	0.00232488
260.8	0.171827	0.0495513	0.00171141
261	0.171587	0.0482455	0.00116998
261.2	0.171314	0.0468018	0.000657243
261.4	0.171065	0.0455933	5.62e-05
261.6	0.170957	0.0448764	-0.000718512
261.8	0.171002	0.0446945	-0.00177235
262	0.171223	0.0449174	-0.00307575
262.2	0.171547	0.04523	-0.00448263
262.4	0.171819	0.0454891	-0.00562395
262.6	0.171856	0.0456833	-0.00640912
262.8	0.171606	0.0458988	-0.00691912
263	0.171328	0.0461601	-0.00710474
263.2	0.171126	0.0467136	-0.00718026
263.4	0.170998	0.0472807	-0.00747681
263.6	0.170998	0.0477605	-0.00801775
263.8	0.17098	0.0480319	-0.00844483
264	0.170799	0.0481782	-0.00846194
264.2	0.170403	0.0481091	-0.00800756
264.4	0.169846	0.0479909	-0.00712505
264.6	0.168925	0.0476014	-0.00606692
264.8	0.16783	0.0470625	-0.00507124
265	0.16667	0.0465098	-0.00426576
265.2	0.16563	0.0460606	-0.00356622
265.4	0.164606	0.0456763	-0.00307308
265.6	0.163848	0.0454629	-0.00261014
265.8	0.163122	0.0450606	-0.00235938
266	0.162287	0.0446731	-0.00223283
266.2	0.161319	0.0444346	-0.00239789
266.4	0.160269	0.0443655	-0.00273019
266.6	0.159221	0.0442979	-0.00320475
266.8	0.158541	0.044685	-0.00368082
267	0.158316	0.0454385	-0.00415078
267.2	0.158252	0.0462203	-0.00443432
267.4	0.158223	0.0468973	-0.00454845
267.6	0.158108	0.0475614	-0.00457784
267.8	0.157937	0.0480597	-0.00430595
268	0.157872	0.0483336	-0.00388559
268.2	0.158127	0.0484302	-0.00348861
268.4	0.158804	0.0484842	-0.00291276
268.6	0.159943	0.0485419	-0.00208105
268.8	0.161306	0.0484867	-0.00137917
269	0.162434	0.0481049	-0.000947655
269.2	0.163104	0.0474995	-0.000735332
269.4	0.16303	0.046603	-0.00113047
269.6	0.1624	0.0458625	-0.00171806
269.8	0.1613	0.0453334	-0.00235984
270	0.159833	0.0448682	-0.00298993
270.2	0.158243	0.0444344	-0.00360326
270.4	0.157116	0.0443444	-0.00394723
270.6	0.156059	0.0441405	-0.00422303
270.8	0.154848	0.0436513	-0.00449553
271	0.153767	0.0431178	-0.0051286
271.2	0.153111	0.0427927	-0.00579192
271.4	0.152897	0.0424979	-0.00631586
271.6	0.153339	0.0424949	-0.00683755
271.8	0.154639	0.0429723	-0.00707337
272	0.15658	0.0438966	-0.00655509
272.2	0.158862	0.04503	-0.00586399
272.4	0.16109	0.0461982	-0.00544387
272.6	0.162974	0.047152	-0.00528987
272.8	0.164381	0.0479326	-0.00544494
273	0.165261	0.0485036	-0.00579749
273.2	0.165712	0.0488306	-0.00597654
273.4	0.16558	0.048754	-0.00582382
273.6	0.16516	0.0484025	-0.00528101
273.8	0.16455	0.0478991	-0.00440791
274	0.163871	0.0474085	-0.00357497
274.2	0.162701	0.0467876	-0.00308207
274.4	0.161395	0.0462232	-0.00298772
274.6	0.160342	0.045804	-0.00306966
274.8	0.159578	0.0454646	-0.00311046
275	0.15901	0.045185	-0.00298954
275.2	0.158952	0.0451877	-0.00252893
275.4	0.1596	0.0455124	-0.00147782
275.6	0.160541	0.045954	-0.000284535
275.8	0.161396	0.0463457	0.000617401
276	0.162227	0.0464558	0.00121736
276.2	0.16306	0.0463467	0.00151036
276.4	0.163578	0.0460205	0.00144358
276.6	0.163646	0.0455963	0.00112861
276.8	0.16342	0.0450453	0.000633038
277	0.162701	0.0445404	0.000145854
277.2	0.161662	0.0439507	-0.00039733
277.4	0.160412	0.0435331	-0.00129444
277.6	0.159149	0.0432891	-0.00262829
277.8	0.15799	0.0433056	-0.0040916
278	0.157225	0.0435244	-0.00532191
278.2	0.156611	0.043883	-0.006084
278.4	0.155977	0.0440716	-0.00633273
278.6	0.155526	0.0441203	-0.00593341
278.8	0.155557	0.0439843	-0.0048767
279	0.156133	0.0437732	-0.00349383
279.2	0.157025	0.0435308	-0.00228822
279.4	0.157939	0.0432782	-0.00129399
279.6	0.158744	0.0429038	-0.000589909
279.8	0.159147	0.0426347	-0.000353624
280	0.158883	0.042268	-0.000628838
280.2	0.157944	0.0419038	-0.00127048
280.4	0.15673	0.0415577	-0.00211118
280.6	0.15534	0.0413935	-0.00304708
280.8	0.154003	0.0412407	-0.00408343
281	0.152752	0.041379	-0.00537901
281.2	0.151624	0.0413987	-0.00673298
281.4	0.150544	0.041342	-0.00788462
281.6	0.149244	0.0409169	-0.00861971
281.8	0.147749	0.0402668	-0.00906317
282	0.146379	0.0393502	-0.0091697
282.2	0.145623	0.0386525	-0.00888732
282.4	0.145613	0.0381671	-0.00851956
282.6	0.146372	0.0381122	-0.00847932
282.8	0.147585	0.0385976	-0.0086575
283	0.148755	0.0392953	-0.00891937
283.2	0.149726	0.0400487	-0.0091983
283.4	0.150321	0.0407685	-0.00952223
283.6	0.150572	0.0413778	-0.00982199
283.8	0.150611	0.0417762	-0.0101548
284	0.15073	0.0422433	-0.0104764
284.2	0.150924	0.0428441	-0.010658
284.4	0.151085	0.0435716	-0.010602
284.6	0.151214	0.0443873	-0.0102457
284.8	0.150966	0.0446925	-0.0097107
285	0.150485	0.0446882	-0.00887846
285.2	0.149666	0.0442911	-0.00805334
285.4	0.148782	0.0437391	-0.00730821
285.6	0.147808	0.0429701	-0.00658064
285.8	0.147186	0.0425834	-0.00562007
286	0.146697	0.0422359	-0.00475767
286.2	0.146478	0.0420565	-0.00393181
286.4	0.146373	0.0419671	-0.00305466
286.6	0.146387	0.0417358	-0.00235604
286.8	0.146587	0.0413023	-0.00190601
287	0.146897	0.0407899	-0.00172887
287.2	0.147134	0.0402182	-0.0017441
287.4	0.147405	0.0394778	-0.00210571
287.6	0.147691	0.0388959	-0.00266964
287.8	0.147875	0.0384927	-0.00325819
288	0.148021	0.0383604	-0.00370355
288.2	0.148008	0.0381832	-0.00415878
288.4	0.147732	0.0379849	-0.00462785
288.6	0.147353	0.038093	-0.00490297
288.8	0.146793	0.0382323	-0.0052632
289	0.146191	0.0382336	-0.00582341
289.2	0.145873	0.0383668	-0.00636467
289.4	0.145778	0.0387024	-0.00687859
289.6	0.145709	0.038868	-0.00750972
289.8	0.145824	0.0391106	-0.00816835
290	0.14605	0.0395252	-0.00864241
290.2	0.146261	0.0399136	-0.0091821
290.4	0.146596	0.040399	-0.00948232
290.6	0.146939	0.0410422	-0.00957042
290.8	0.147127	0.0416017	-0.00947825
291	0.14711	0.041983	-0.00950742
291.2	0.146776	0.0422128	-0.00951539
291.4	0.14612	0.042264	-0.00943335
291.6	0.145418	0.0420882	-0.00922085
291.8	0.144717	0.0418369	-0.0088618
292	0.144235	0.0416401	-0.0083128
292.2	0.143884	0.0414101	-0.00769882
292.4	0.143772	0.0409225	-0.0073101
292.6	0.143966	0.040339	-0.00702664
292.8	0.144431	0.0396626	-0.0068396
293	0.144705	0.0387076	-0.006882
293.2	0.144896	0.037728	-0.00699209
293.4	0.144969	0.0369363	-0.00707228
293.6	0.144922	0.0363723	-0.00705871
293.8	0.14481	0.0360691	-0.00704769
294	0.144889	0.0362931	-0.00668199
294.2	0.145032	0.0368522	-0.00615676
294.4	0.145134	0.0375547	-0.00555805
294.6	0.144991	0.0381724	-0.00508941
294.8	0.14461	0.038488	-0.00466324
295	0.144066	0.0383343	-0.0043285
295.2	0.143553	0.0378892	-0.00388766
295.4	0.14318	0.0373049	-0.00345289
295.6	0.14289	0.036438	-0.00333356
295.8	0.142598	0.0357091	-0.00310219
296	0.142276	0.0351213	-0.00280389
296.2	0.141925	0.0345659	-0.00249949
296.4	0.141394	0.0338197	-0.00256117
296.6	0.140501	0.0330867	-0.00294185
296.8	0.139378	0.0322991	-0.00393666
297	0.13816	0.0315868	-0.00535941
297.2	0.136906	0.0310298	-0.00709588
297.4	0.135718	0.0305984	-0.00881935
297.6	0.134964	0.0303646	-0.0102681
297.8	0.134731	0.0303022	-0.0111463
298	0.135094	0.0303949	-0.011355
298.2	0.136035	0.0306477	-0.0109655
298.4	0.137326	0.0311403	-0.00990326
298.6	0.138883	0.031785	-0.00822233
298.8	0.140779	0.0327098	-0.00614942
299	0.142813	0.0337845	-0.00413861
299.2	0.144599	0.0348435	-0.00231902
299.4	0.146207	0.0361365	-0.000424082
299.6	0.147553	0.0375306	0.0012613
299.8	0.148283	0.038659	0.00244462
300	0.148169	0.0393272	0.00300152
300.2	0.147238	0.0394356	0.00274631
300.4	0.145722	0.0388575	0.00159173
300.6	0.143667	0.0377851	-8.5e-05
300.8	0.141401	0.0363231	-0.0021512
301	0.139264	0.0347974	-0.00430074
301.2	0.137788	0.0335869	-0.00602154
301.4	0.137093	0.0329824	-0.00713374
301.6	0.137071	0.032771	-0.00772187
301.8	0.137339	0.0329379	-0.00794928
302	0.137827	0.0331953	-0.00784619
302.2	0.138417	0.0334461	-0.00778598
302.4	0.138998	0.0335796	-0.00771417
302.6	0.139451	0.0338096	-0.00767723
302.8	0.13966	0.0340555	-0.00750358
303	0.13967	0.0345624	-0.00728621
303.2	0.139459	0.035154	-0.00690189
303.4	0.138883	0.0354186	-0.00664366
303.6	0.138113	0.0351703	-0.00652471
303.8	0.137415	0.0345935	-0.00667138
304	0.136804	0.0339356	-0.00685984
304.2	0.136259	0.0335391	-0.00702219
304.4	0.13603	0.0335489	-0.00690631
304.6	0.136091	0.0341166	-0.00652623
304.8	0.136614	0.0351739	-0.00575648
305	0.137494	0.0364999	-0.00488075
305.2	0.138601	0.0375898	-0.004055
305.4	0.139728	0.0385943	-0.00361092
305.6	0.140844	0.039301	-0.00358217
305.8	0.141591	0.0395723	-0.00405264
306	0.142073	0.0393365	-0.00450357
306.2	0.14204	0.038816	-0.0048377
306.4	0.141391	0.0377776	-0.00518909
306.6	0.140463	0.036468	-0.00577503
306.8	0.139622	0.0348657	-0.00636648
307	0.138744	0.0329985	-0.00704529
307.2	0.138038	0.031072	-0.00787835
307.4	0.137749	0.0294451	-0.00859341
307.6	0.137606	0.0281283	-0.00888838
307.8	0.137358	0.0272653	-0.00864133
308	0.137065	0.0269129	-0.00796751
308.2	0.136815	0.0271197	-0.00702027
308.4	0.136718	0.0276611	-0.00589606
308.6	0.136981	0.0284509	-0.00495269
308.8	0.137584	0.0294383	-0.00451497
309	0.13807	0.0303948	-0.00479578
309.2	0.138329	0.0310314	-0.0053766
309.4	0.138172	0.0312277	-0.00612558
309.6	0.137421	0.0310892	-0.0066121
309.8	0.136091	0.0307561	-0.00687106
310	0.134745	0.0305514	-0.00696851
310.2	0.133648	0.0305808	-0.00695806
310.4	0.132875	0.0311275	-0.00663593
310.6	0.132381	0.032232	-0.00607048
310.8	0.132162	0.0337788	-0.00532912
311	0.132265	0.0354172	-0.00424072
311.2	0.132342	0.0369423	-0.00299509
311.4	0.132302	0.0382887	-0.00181943
311.6	0.13239	0.0395325	-0.000778724
311.8	0.132976	0.0405924	0.000165796
312	0.133903	0.0413947	0.000724613
312.2	0.135167	0.0420373	0.000629382
312.4	0.136375	0.0423843	-0.000206165
312.6	0.137302	0.0422254	-0.00152594
312.8	0.137828	0.0416481	-0.00298324
313	0.137806	0.0407749	-0.00437761
313.2	0.13742	0.0397914	-0.00542162
313.4	0.137206	0.038878	-0.00611428
313.6	0.137199	0.0381944	-0.00658803
313.8	0.137015	0.0375329	-0.00720819
314	0.13675	0.03707	-0.00779486
314.2	0.136308	0.0365276	-0.00832624
314.4	0.135577	0.0356948	-0.00864505
314.6	0.134601	0.0344053	-0.00886211
314.8	0.133469	0.0329304	-0.00889516
315	0.132449	0.0314663	-0.00879543
315.2	0.131776	0.0303414	-0.00842594
315.4	0.131413	0.0296849	-0.00809531
315.6	0.131038	0.0295551	-0.00784666
315.8	0.130649	0.0297541	-0.00772437
316	0.130137	0.0300483	-0.00776745
316.2	0.129653	0.0303644	-0.00792363
316.4	0.129195	0.0307704	-0.00796556
316.6	0.129104	0.0312885	-0.00781421
316.8	0.129412	0.0320448	-0.00756978
317	0.129831	0.0327146	-0.00750788
317.2	0.130074	0.0332716	-0.00772565
317.4	0.130103	0.0334822	-0.00821259
317.6	0.130054	0.0333463	-0.00859998
317.8	0.129987	0.0327801	-0.00878733
318	0.130124	0.0322043	-0.00851833
318.2	0.130221	0.0315761	-0.0080646
318.4	0.130238	0.0310312	-0.00766674
318.6	0.130194	0.0307151	-0.00728921
318.8	0.130117	0.0307689	-0.00681828
319	0.129748	0.0310536	-0.00656469
319.2	0.129139	0.0314869	-0.0063422
319.4	0.128575	0.0319927	-0.00580237
319.6	0.128173	0.0325305	-0.0051414
319.8	0.127912	0.0330577	-0.00448357
320	0.127837	0.0336183	-0.00373637
320.2	0.128068	0.0342152	-0.00299264
320.4	0.128207	0.0349383	-0.00249546
320.6	0.128087	0.0354496	-0.00242505
320.8	0.128038	0.0358612	-0.00260521
321	0.128349	0.0360342	-0.00286769
321.2	0.128975	0.035976	-0.00326267
321.4	0.129833	0.0355089	-0.00381492
321.6	0.130802	0.0349439	-0.00462887
321.8	0.131395	0.0341621	-0.0059324
322	0.13148	0.0332486	-0.00783215
322.2	0.131339	0.0323955	-0.00972499
322.4	0.131099	0.0316699	-0.0115759
322.6	0.130622	0.0309563	-0.0132543
322.8	0.129946	0.0304175	-0.0145327
323	0.129105	0.0301131	-0.0150553
323.2	0.127946	0.029955	-0.0151013
323.4	0.126764	0.0299779	-0.0145509
323.6	0.125791	0.0302371	-0.0134939
323.8	0.125134	0.0306669	-0.0119161
324	0.124846	0.0312626	-0.0100472
324.2	0.124953	0.0318484	-0.00819861
324.4	0.125241	0.0323255	-0.00659515
324.6	0.125491	0.0325133	-0.00526243
324.8	0.125657	0.0322843	-0.0044456
325	0.125662	0.0317329	-0.00396589
325.2	0.125634	0.0311484	-0.00390741
325.4	0.125508	0.0306933	-0.00413275
325.6	0.125321	0.0302178	-0.00466079
325.8	0.125172	0.0297305	-0.00506204
326	0.124857	0.0290456	-0.00572079
326.2	0.124272	0.0282423	-0.00632439
326.4	0.123475	0.027486	-0.00686549
326.6	0.122659	0.0269637	-0.00700335
326.8	0.121967	0.0267883	-0.00693778
327	0.121867	0.0271564	-0.00645582
327.2	0.122224	0.0278501	-0.0058128
327.4	0.123047	0.0288392	-0.00495145
327.6	0.124113	0.0302819	-0.00413585
327.8	0.125113	0.032084	-0.00365238
328	0.125663	0.033861	-0.00349899
328.2	0.125811	0.0354238	-0.00353885
328.4	0.125725	0.0365347	-0.00381565
328.6	0.125364	0.0372509	-0.00418087
328.8	0.124878	0.0375933	-0.00462143
329	0.12418	0.0378249	-0.00506098
329.2	0.12322	0.0378101	-0.00561118
329.4	0.121998	0.0376682	-0.00617971
329.6	0.120901	0.0372817	-0.00714618
329.8	0.120031	0.0367449	-0.00797854
330	0.119666	0.0360727	-0.00870638
330.2	0.119934	0.0354736	-0.00920785
330.4	0.120551	0.0348642	-0.00966147
330.6	0.121379	0.0343525	-0.00980976
330.8	0.122269	0.0338226	-0.010031
331	0.123013	0.0332563	-0.010402
331.2	0.123504	0.0328785	-0.010756
331.4	0.124042	0.0326388	-0.0108722
331.6	0.124491	0.0322985	-0.0106883
331.8	0.124878	0.0317982	-0.0101907
332	0.125061	0.0310501	-0.00950787
332.2	0.125001	0.0302121	-0.00871585
332.4	0.124673	0.0295373	-0.00824719
332.6	0.124186	0.0292484	-0.00802174
332.8	0.123611	0.0293461	-0.00812569
333	0.123249	0.0299792	-0.00831846
333.2	0.123301	0.0310224	-0.00869438
333.4	0.123652	0.0323085	-0.00868889
333.6	0.124207	0.0335874	-0.00849093
333.8	0.124851	0.0348051	-0.00815999
334	0.125398	0.0358091	-0.00794707
334.2	0.125797	0.0364807	-0.00782254
334.4	0.125772	0.0366719	-0.00807565
334.6	0.125315	0.0364641	-0.00859779
334.8	0.12468	0.0360689	-0.00888507
335	0.123994	0.0354133	-0.00875758
335.2	0.123198	0.0346959	-0.00824419
335.4	0.122457	0.0339062	-0.00748622
335.6	0.121837	0.033079	-0.00646072
335.8	0.121338	0.0323694	-0.00557218
336	0.121029	0.0319929	-0.00506143
336.2	0.120743	0.0315841	-0.00488163
336.4	0.120438	0.0312774	-0.00501626
336.6	0.120133	0.0311903	-0.00542167
336.8	0.119864	0.0311179	-0.00600778
337	0.119561	0.0307897	-0.0067038
337.2	0.119422	0.0304317	-0.00752251
337.4	0.119767	0.0301737	-0.00835097
337.6	0.120383	0.0297225	-0.00937381
337.8	0.120806	0.0289074	-0.0107299
338	0.120778	0.0279004	-0.0123443
338.2	0.120485	0.0268745	-0.0139128
338.4	0.120054	0.0259751	-0.0150067
338.6	0.119674	0.0254012	-0.0154899
338.8	0.119578	0.0253539	-0.0152535
339	0.119938	0.0257427	-0.0142418
339.2	0.120535	0.0263214	-0.0128046
339.4	0.120861	0.0269467	-0.0114223
339.6	0.120701	0.027517	-0.0102192
339.8	0.119718	0.027871	-0.00926324
340	0.118272	0.0281961	-0.00855841
340.2	0.116584	0.028477	-0.0079688
340.4	0.115043	0.0285546	-0.00744541
340.6	0.113805	0.0286589	-0.00694915
340.8	0.113353	0.0288732	-0.00646674
341	0.113448	0.0290305	-0.00604565
341.2	0.113646	0.028893	-0.00589591
341.4	0.113723	0.0285134	-0.00598783
341.6	0.113819	0.0279909	-0.0061702
341.8	0.114212	0.0276682	-0.00621486
342	0.114903	0.0274325	-0.0062797
342.2	0.115993	0.0272828	-0.00631148
342.4	0.117376	0.0271817	-0.00623022
342.6	0.118833	0.0270125	-0.00601785
342.8	0.119855	0.026669	-0.00589787
343	0.120207	0.0263332	-0.00570292
343.2	0.120062	0.0262473	-0.00543063
343.4	0.119731	0.0265929	-0.00497914
343.6	0.119568	0.0271242	-0.00469385
343.8	0.119456	0.0276382	-0.00443573
344	0.119479	0.0281591	-0.00435078
344.2	0.119683	0.0287685	-0.00412808
344.4	0.119835	0.0291416	-0.00397556
344.6	0.119714	0.0295986	-0.00369975
344.8	0.119499	0.030073	-0.00342273
345	0.119251	0.0304631	-0.003127
345.2	0.118822	0.0306678	-0.0034307
345.4	0.11858	0.0310497	-0.00434492
345.6	0.118269	0.0311655	-0.00587066
345.8	0.118046	0.0313065	-0.00755639
346	0.117747	0.0315776	-0.00914609
346.2	0.117343	0.0321087	-0.0101387
346.4	0.116673	0.0328219	-0.0105473
346.6	0.116075	0.0337467	-0.0103035
346.8	0.115475	0.034597	-0.0098448
347	0.115062	0.0352653	-0.00923969
347.2	0.114725	0.0355242	-0.00880469
347.4	0.114199	0.0351202	-0.00840047
347.6	0.113644	0.0343235	-0.00807106
347.8	0.113219	0.0332359	-0.00759335
348	0.112911	0.031904	-0.00726033
348.2	0.112877	0.0306033	-0.0071586
348.4	0.113259	0.0294719	-0.00737072
348.6	0.113656	0.0283475	-0.00807539
348.8	0.113805	0.0271141	-0.00952808
349	0.113883	0.026152	-0.0111781
349.2	0.113729	0.0252173	-0.0126739
349.4	0.113411	0.0245596	-0.0138267
349.6	0.112905	0.024222	-0.0145726
349.8	0.112373	0.0243021	-0.0147687
350	0.111702	0.0244304	-0.0146201
350.2	0.111096	0.0248551	-0.0141383
350.4	0.110332	0.0253006	-0.0138363
350.6	0.109778	0.0259227	-0.0134124
350.8	0.109497	0.0267798	-0.0129659
351	0.109424	0.0277619	-0.0126168
351.2	0.109364	0.0287138	-0.0125364
351.4	0.10936	0.029537	-0.0124858
351.6	0.109415	0.0303047	-0.0125794
351.8	0.109304	0.0309018	-0.0127819
352	0.109051	0.0313101	-0.0130961
352.2	0.108831	0.0314503	-0.0133508
352.4	0.108829	0.0314096	-0.0133523
352.6	0.108823	0.0311329	-0.0131534
352.8	0.108667	0.0304568	-0.0129247
353	0.108421	0.0297605	-0.0126018
353.2	0.108138	0.0291781	-0.0123112
353.4	0.107701	0.0287498	-0.0121274
353.6	0.107122	0.0284009	-0.0119146
353.8	0.106631	0.0285729	-0.0114542
354	0.106073	0.029102	-0.0108986
354.2	0.105535	0.0299471	-0.0102538
354.4	0.105174	0.0310748	-0.00965488
354.6	0.104918	0.0324242	-0.00912227
354.8	0.10472	0.0337911	-0.00850138
355	0.104804	0.0352114	-0.00781029
355.2	0.105215	0.036655	-0.00710226
355.4	0.105721	0.0377818	-0.0067236
355.6	0.106475	0.038596	-0.00671388
355.8	0.107439	0.0390208	-0.00717412
356	0.108538	0.0389306	-0.00774896
356.2	0.109687	0.0382325	-0.0084402
356.4	0.110941	0.0373548	-0.00881707
356.6	0.112292	0.0365462	-0.00893417
356.8	0.113662	0.0358322	-0.0087612
357	0.114688	0.0350875	-0.00851705
357.2	0.115106	0.0343601	-0.00819194
357.4	0.114865	0.0337133	-0.00781341
357.6	0.113968	0.0330606	-0.00738615
357.8	0.112729	0.0322829	-0.00718688
358	0.111542	0.0316044	-0.00701189
358.2	0.110573	0.031215	-0.00670765
358.4	0.109783	0.0310212	-0.0064375
358.6	0.109022	0.0306621	-0.00668715
358.8	0.108104	0.0300569	-0.00734691
359	0.106999	0.0290711	-0.00862659
359.2	0.106098	0.0278691	-0.0100272
359.4	0.10547	0.0264459	-0.0111775
359.6	0.105346	0.0251877	-0.0115538
359.8	0.105749	0.0242679	-0.0113026
360	0.106673	0.0240434	-0.0103174
360.2	0.107735	0.0242233	-0.0092316
360.4	0.108884	0.0246515	-0.008274
360.6	0.109553	0.024957	-0.00781019
360.8	0.109779	0.0252979	-0.00768565
361	0.10986	0.0256427	-0.00786249
361.2	0.109993	0.0260276	-0.00810399
361.4	0.110178	0.0265841	-0.00861265
361.6	0.110646	0.027444	-0.00910935
361.8	0.111311	0.0284354	-0.00966099
362	0.111924	0.0292979	-0.0103303
362.2	0.112222	0.0297315	-0.0111773
362.4	0.112321	0.0297054	-0.011998
362.6	0.112518	0.02933	-0.012774
362.8	0.112996	0.0289568	-0.0132177
363	0.113377	0.0285636	-0.0132305
363.2	0.113653	0.0284265	-0.0130899
363.4	0.113713	0.028273	-0.0126936
363.6	0.113551	0.0282562	-0.0120251
363.8	0.112905	0.0278391	-0.0115417
364	0.111954	0.0270011	-0.0116387
364.2	0.110533	0.0258122	-0.0121188
364.4	0.108986	0.0248931	-0.0129344
364.6	0.107342	0.0242338	-0.0142217
364.8	0.105857	0.0240788	-0.0154744
365	0.104699	0.0245801	-0.016369
365.2	0.104093	0.0255195	-0.0168185
365.4	0.10369	0.0266104	-0.0169101
365.6	0.103432	0.0276576	-0.0165005
365.8	0.103195	0.0284262	-0.0159989
366	0.10321	0.028886	-0.015626
366.2	0.103467	0.0292191	-0.0153827
366.4	0.103896	0.0294386	-0.0150696
366.6	0.104265	0.0293562	-0.014669
366.8	0.104702	0.0291467	-0.014178
367	0.104923	0.0286859	-0.0133808
367.2	0.104985	0.0282698	-0.0124001
367.4	0.105002	0.0277258	-0.011594
367.6	0.105068	0.0273362	-0.0110587
367.8	0.104999	0.0271212	-0.0104778
368	0.104895	0.0272225	-0.0100084
368.2	0.104816	0.0272643	-0.0095736
368.4	0.10484	0.0273138	-0.00908616
368.6	0.104906	0.0274283	-0.00857026
368.8	0.104764	0.0276466	-0.00823937
369	0.104307	0.0280113	-0.00800946
369.2	0.103599	0.0284777	-0.00809341
369.4	0.102856	0.0290302	-0.00841973
369.6	0.102213	0.0295729	-0.00879857
369.8	0.101734	0.0300795	-0.00908888
370	0.101321	0.0303024	-0.00951921
370.2	0.101106	0.0302639	-0.0101651
370.4	0.101011	0.0301872	-0.0110391
370.6	0.100855	0.0300905	-0.0121187
370.8	0.100902	0.0300944	-0.0133578
371	0.101175	0.0301183	-0.0145665
371.2	0.101471	0.0301359	-0.0154247
371.4	0.101605	0.0298958	-0.0157798
371.6	0.101641	0.0293543	-0.0160126
371.8	0.10141	0.0285105	-0.0162044
372	0.10086	0.0276472	-0.0164505
372.2	0.0999017	0.0269783	-0.0167038
372.4	0.0986176	0.0266793	-0.0169291
372.6	0.0973059	0.0267473	-0.0168529
372.8	0.0960806	0.0269147	-0.0165116
373	0.0954165	0.0272144	-0.0156003
373.2	0.0954534	0.0276068	-0.0143496
373.4	0.0961157	0.0278233	-0.0131821
373.6	0.0972445	0.0276876	-0.0124035
373.8	0.098803	0.0273778	-0.0120844
374	0.10034	0.0270044	-0.0121915
374.2	0.101666	0.0264893	-0.0126364
374.4	0.102905	0.0259598	-0.0132756
374.6	0.103692	0.0254234	-0.013954
374.8	0.10393	0.0248648	-0.014529
375	0.103642	0.0242633	-0.0149623
375.2	0.102875	0.0236713	-0.0154527
375.4	0.101757	0.0232073	-0.015698
375.6	0.100596	0.0229712	-0.0155689
375.8	0.0994715	0.0229652	-0.0153502
376	0.0984936	0.0231202	-0.0153014
376.2	0.0978015	0.0233973	-0.0151387
376.4	0.0971774	0.0236298	-0.0149765
376.6	0.0969221	0.0238776	-0.0149088
376.8	0.0971238	0.0238775	-0.0149379
377	0.0974455	0.0233116	-0.0151849
377.2	0.0977601	0.0222928	-0.0157938
377.4	0.0980206	0.0211265	-0.0167632
377.6	0.0981845	0.0200681	-0.0177278
377.8	0.0980505	0.0192411	-0.0186136
378	0.0978146	0.0187616	-0.019232
378.2	0.0975037	0.0187298	-0.0192058
378.4	0.0973132	0.0190294	-0.0185632
378.6	0.0970833	0.0195992	-0.0174897
378.8	0.0970603	0.020585	-0.0159466
379	0.0975016	0.0219499	-0.0139262
379.2	0.0982426	0.0234414	-0.0118723
379.4	0.0990227	0.0250661	-0.0100801
379.6	0.0998032	0.0267628	-0.00856991
379.8	0.100688	0.0283756	-0.00719543
380	0.101228	0.0297629	-0.00624374
380.2	0.101607	0.030799	-0.00594699
380.4	0.101871	0.0311817	-0.00620881
380.6	0.101865	0.030769	-0.00708695
380.8	0.101781	0.0298231	-0.00843319
381	0.101888	0.0287807	-0.00982616
381.2	0.102186	0.0279294	-0.0107638
381.4	0.102407	0.0273094	-0.011241
381.6	0.102746	0.0268089	-0.011156
381.8	0.103049	0.0264562	-0.010629
382	0.103187	0.026049	-0.0101655
382.2	0.103161	0.0257082	-0.00971854
382.4	0.103488	0.0257854	-0.0088317
382.6	0.103891	0.0262641	-0.00773076
382.8	0.104033	0.0267766	-0.00682278
383	0.104135	0.0273678	-0.00580393
383.2	0.104327	0.0278213	-0.00481201
383.4	0.104438	0.0279183	-0.00429687
383.6	0.104158	0.0277204	-0.00436973
383.8	0.103592	0.0273639	-0.00492662
384	0.10282	0.0266822	-0.00582344
384.2	0.10199	0.0257397	-0.00686932
384.4	0.101115	0.0246994	-0.00805637
384.6	0.100425	0.0237342	-0.00937185
384.8	0.0999016	0.0230679	-0.0104418
385	0.0995143	0.0227971	-0.0113273
385.2	0.0990859	0.02268	-0.0122725
385.4	0.0986313	0.0227877	-0.0132407
385.6	0.098296	0.0231092	-0.0140403
385.8	0.0981442	0.0234965	-0.0147127
386	0.0981163	0.023994	-0.0152409
386.2	0.0981078	0.0246193	-0.0154886
386.4	0.0982295	0.0251378	-0.0153707
386.6	0.0986777	0.0255156	-0.0148951
386.8	0.0992352	0.0257275	-0.0142855
387	0.0996914	0.0255738	-0.013726
387.2	0.0998645	0.025154	-0.0132973
387.4	0.0996558	0.0244683	-0.0130467
387.6	0.0991208	0.0235796	-0.0128654
387.8	0.0984048	0.0224651	-0.0127361
388	0.097587	0.0215191	-0.0125894
388.2	0.0968979	0.0210139	-0.0122887
388.4	0.0963274	0.0212108	-0.0115032
388.6	0.0959093	0.0219862	-0.0103017
388.8	0.0955387	0.0231642	-0.00877401
389	0.0952655	0.0246094	-0.00703642
389.2	0.0950322	0.0259844	-0.00545302
389.4	0.0948244	0.0271046	-0.00433054
389.6	0.0944758	0.0279931	-0.0036448
389.8	0.0942506	0.0287992	-0.00334885
390	0.0939762	0.0295079	-0.00344233
390.2	0.0937048	0.0300487	-0.00378141
390.4	0.0936629	0.030211	-0.00431481
390.6	0.0939857	0.0297841	-0.0050464
390.8	0.0945819	0.029052	-0.00571563
391	0.0955206	0.0280405	-0.00619877
391.2	0.0965327	0.0270387	-0.00659513
391.4	0.0972164	0.0262781	-0.00712737
391.6	0.0975714	0.0261331	-0.00758056
391.8	0.0977577	0.0263136	-0.00801889
392	0.0979443	0.026686	-0.00834516
392.2	0.0982993	0.0270621	-0.00850711
392.4	0.0989152	0.0273353	-0.00837886
392.6	0.0995143	0.0272361	-0.00839729
392.8	0.0998113	0.0267979	-0.00872873
393	0.0996506	0.0262647	-0.00934367
393.2	0.0988998	0.0256194	-0.0102819
393.4	0.0978361	0.0248829	-0.0115009
393.6	0.0966278	0.0243441	-0.012381
393.8	0.0956719	0.02403	-0.0128648
394	0.0951603	0.0236849	-0.0131761
394.2	0.0951362	0.0234482	-0.0132536
394.4	0.0952942	0.0235553	-0.012956
394.6	0.0956217	0.0238766	-0.0127309
394.8	0.0956718	0.0244083	-0.0126299
395	0.0953535	0.0253287	-0.0127054
395.2	0.0947777	0.0262032	-0.0130494
395.4	0.094165	0.0267069	-0.0136729
395.6	0.0935584	0.0268254	-0.0143039
395.8	0.0930538	0.0265898	-0.0150154
396	0.0925507	0.0256938	-0.0158094
396.2	0.0919606	0.0245033	-0.0166535
396.4	0.0912176	0.0234914	-0.0173668
396.6	0.0904265	0.0228107	-0.0179627
396.8	0.0895087	0.0221278	-0.0183754
397	0.0886122	0.0215458	-0.0185578
397.2	0.0878412	0.0213149	-0.0184738
397.4	0.0872219	0.0210669	-0.0185136
397.6	0.0867996	0.0207124	-0.0187188
397.8	0.0867669	0.0205443	-0.0189013
398	0.0869555	0.0204825	-0.0190631
398.2	0.0872741	0.0201999	-0.0191138
398.4	0.0876922	0.0198684	-0.0187776
398.6	0.087897	0.0193638	-0.0182887
398.8	0.0880833	0.018679	-0.0175415
399	0.0885273	0.0180215	-0.016314
399.2	0.0893387	0.0174996	-0.0148151
399.4	0.0901574	0.0168509	-0.0137427
399.6	0.0910618	0.0160699	-0.0131198
[truncated: 351 more rows]

## Sheet: Fig1-mouse-ACE2-Gamma
Time (s)	300 nM	100 nM	33.3 nM
0	-0.00573548	-0.00441649	0.00206701
0.2	-0.00310243	-0.00268516	0.00258562
0.4	-0.000599951	-0.00113495	0.00303382
0.6	0.00177195	0.000234132	0.00341162
0.8	0.00401328	0.00142209	0.003719
1	0.00612403	0.00242893	0.00395598
1.2	0.00810421	0.00325464	0.00412255
1.4	0.00995381	0.00389922	0.00421871
1.6	0.0116728	0.00436268	0.00424447
1.8	0.0132613	0.00464502	0.00419981
2	0.015202	0.00521511	0.00397527
2.2	0.0168289	0.00548935	0.00365906
2.4	0.0179944	0.00528623	0.00312218
2.6	0.0187522	0.00458963	0.00240647
2.8	0.0193685	0.00357545	0.00172166
3	0.0200354	0.002311	0.0012927
3.2	0.0206487	0.00073652	0.00103197
3.4	0.0212876	-0.000726192	0.000772875
3.6	0.0222328	-0.00167014	0.000580284
3.8	0.0235656	-0.00179029	0.000696782
4	0.0249993	-0.00138194	0.000794023
4.2	0.0263283	-0.000725894	0.000618948
4.4	0.0277203	-0.000109048	0.000392406
4.6	0.0292711	0.000474992	0.000268327
4.8	0.0308007	0.00114328	0.000361091
5	0.0321908	0.0017779	0.000827073
5.2	0.0334939	0.0023535	0.00150876
5.4	0.0348083	0.00304902	0.00229547
5.6	0.0363056	0.00405092	0.00332181
5.8	0.0380885	0.00498499	0.00430155
6	0.0399536	0.00572618	0.00491819
6.2	0.0419854	0.00647739	0.00547164
6.4	0.0439829	0.00707304	0.00613464
6.6	0.0456735	0.00714491	0.00676903
6.8	0.0470088	0.00700553	0.00739564
7	0.04826	0.0073064	0.00809215
7.2	0.0493072	0.00792419	0.0089767
7.4	0.0502257	0.00872766	0.00986337
7.6	0.0508879	0.00934994	0.0103516
7.8	0.0512441	0.00964343	0.0102404
8	0.0513045	0.0094792	0.00985618
8.2	0.0513151	0.00909016	0.00932331
8.4	0.0511358	0.00865201	0.00871543
8.6	0.0508951	0.00821714	0.00811948
8.8	0.0507163	0.00795406	0.00761136
9	0.0509373	0.00801329	0.00721929
9.2	0.0514589	0.00824804	0.0068253
9.4	0.052205	0.00843081	0.00633972
9.6	0.053037	0.00869193	0.00582619
9.8	0.0538977	0.00890767	0.0053158
10	0.0544193	0.00866744	0.00474243
10.2	0.0546341	0.00821305	0.00423863
10.4	0.0547791	0.00793349	0.00394356
10.6	0.0550776	0.00793603	0.00390377
10.8	0.0554136	0.0078009	0.00414769
11	0.0558431	0.00759938	0.00434952
11.2	0.0565586	0.00723473	0.00441117
11.4	0.057527	0.00682939	0.00439546
11.6	0.0583863	0.00638546	0.00437873
11.8	0.0591719	0.00617946	0.00426878
12	0.0599444	0.00616987	0.00402475
12.2	0.0606007	0.00631477	0.00357682
12.4	0.0612445	0.00647054	0.00310741
12.6	0.0620758	0.0067605	0.00286113
12.8	0.0627768	0.00704002	0.00274092
13	0.063399	0.00757177	0.00304827
13.2	0.0638475	0.00826588	0.00358183
13.4	0.0640108	0.0088296	0.00390495
13.6	0.0639887	0.00896072	0.00404379
13.8	0.064294	0.00912878	0.00423067
14	0.0650039	0.00943272	0.00428122
14.2	0.0663555	0.0100922	0.00468649
14.4	0.0680807	0.0109404	0.00543849
14.6	0.0701273	0.0121106	0.006161
14.8	0.0724278	0.0134227	0.00680898
15	0.0746666	0.0146343	0.00748491
15.2	0.0762766	0.0153405	0.00766532
15.4	0.0775451	0.0157445	0.00743209
15.6	0.078552	0.01593	0.00689226
15.8	0.0793449	0.0160282	0.00615234
16	0.0799503	0.0158621	0.00533231
16.2	0.0804947	0.0156995	0.00456712
16.4	0.0808778	0.0154945	0.00388497
16.6	0.0812671	0.0153782	0.00345458
16.8	0.0816855	0.0150303	0.00309289
17	0.0823196	0.0146177	0.00288176
17.2	0.0831684	0.0142357	0.00297383
17.4	0.0844359	0.0143529	0.00337611
17.6	0.0859936	0.0148691	0.0040748
17.8	0.0877103	0.0157688	0.00530029
18	0.0891426	0.0166467	0.00641944
18.2	0.0904832	0.0174045	0.00740001
18.4	0.0916248	0.0177392	0.00831661
18.6	0.0923931	0.0176078	0.00906481
18.8	0.0927225	0.0170243	0.00931577
19	0.0931036	0.0164914	0.00950348
19.2	0.0935023	0.0160619	0.00957877
19.4	0.0940445	0.0158769	0.00946358
19.6	0.0947322	0.0158402	0.00921295
19.8	0.0955855	0.0161852	0.00897538
20	0.09639	0.0167382	0.00874871
20.2	0.0972732	0.0174062	0.00852137
20.4	0.097968	0.0179647	0.00825603
20.6	0.0983964	0.0185757	0.00803457
20.8	0.0984727	0.0190997	0.00772566
21	0.0983145	0.0193852	0.00739259
21.2	0.0977893	0.0193011	0.00710343
21.4	0.0971785	0.0188773	0.00674686
21.6	0.0966915	0.0182008	0.00611072
21.8	0.0967761	0.0175533	0.00567302
22	0.09732	0.0171985	0.00525709
22.2	0.0981051	0.0172084	0.0047308
22.4	0.099147	0.0175373	0.00415002
22.6	0.100475	0.0181339	0.00375107
22.8	0.101753	0.0186669	0.00326879
23	0.103076	0.0192083	0.00279833
23.2	0.104583	0.0197476	0.00235276
23.4	0.106021	0.0203987	0.00192113
23.6	0.107199	0.0209485	0.00124079
23.8	0.107898	0.0211981	0.000245126
24	0.107968	0.0209732	-0.000798234
24.2	0.107539	0.0205731	-0.00156432
24.4	0.106825	0.0199665	-0.00191361
24.6	0.106026	0.0191837	-0.00160745
24.8	0.105742	0.0186768	-0.0005671
25	0.106468	0.0187773	0.000883974
25.2	0.108001	0.0193334	0.00241436
25.4	0.110172	0.0203221	0.00401672
25.6	0.112738	0.021667	0.00547587
25.8	0.115105	0.0229307	0.00665559
26	0.117062	0.024028	0.0076348
26.2	0.118723	0.0248279	0.00829683
26.4	0.120183	0.0252936	0.00852076
26.6	0.121581	0.0256608	0.00837249
26.8	0.123111	0.0262898	0.00794432
27	0.124597	0.026963	0.00723166
27.2	0.125693	0.0274418	0.00622433
27.4	0.126133	0.0274607	0.00506664
27.6	0.125874	0.0270896	0.00398627
27.8	0.124925	0.0264164	0.00288312
28	0.123382	0.0254295	0.00193949
28.2	0.121784	0.0244922	0.00148323
28.4	0.120497	0.023878	0.00142159
28.6	0.119647	0.023506	0.00164999
28.8	0.119156	0.0230683	0.00222338
29	0.119186	0.0227265	0.00321887
29.2	0.119804	0.0223522	0.0044988
29.4	0.120614	0.0219784	0.00597389
29.6	0.121627	0.0217619	0.00742103
29.8	0.123069	0.0218599	0.00868697
30	0.124949	0.0222722	0.00970277
30.2	0.126908	0.0230383	0.0104997
30.4	0.129338	0.0242928	0.0113673
30.6	0.132019	0.0257698	0.0123394
30.8	0.134642	0.0272915	0.0133898
31	0.137031	0.0287761	0.0143503
31.2	0.139079	0.0302447	0.0150134
31.4	0.140567	0.0316044	0.0151623
31.6	0.141478	0.0327569	0.0149072
31.8	0.142033	0.0337355	0.0144704
32	0.142204	0.0344405	0.0138371
32.2	0.142337	0.0349031	0.0134151
32.4	0.142419	0.0351031	0.0132816
32.6	0.142629	0.0350562	0.0134138
32.8	0.142696	0.0345274	0.0133604
33	0.142365	0.0337616	0.0129554
33.2	0.141866	0.0331361	0.0123685
33.4	0.141453	0.0326298	0.0116885
33.6	0.141241	0.0323257	0.0108654
33.8	0.141397	0.0324613	0.0103418
34	0.142335	0.032996	0.0103209
34.2	0.14367	0.0335904	0.0105051
34.4	0.145197	0.0340622	0.010681
34.6	0.146529	0.0343602	0.0109075
34.8	0.147592	0.0345612	0.0109084
35	0.148305	0.0346625	0.0106388
35.2	0.148569	0.0343871	0.0100535
35.4	0.148348	0.0336918	0.00938785
35.6	0.14802	0.0327121	0.00866949
35.8	0.147769	0.031526	0.00821184
36	0.147517	0.0302289	0.00808375
36.2	0.147282	0.029128	0.00822343
36.4	0.146974	0.0284736	0.00836146
36.6	0.146689	0.0284398	0.00865409
36.8	0.146611	0.0290497	0.00917796
37	0.146729	0.0299493	0.00961264
37.2	0.147068	0.0310775	0.00996422
37.4	0.147751	0.0322989	0.0102485
37.6	0.148601	0.0334292	0.0102513
37.8	0.149418	0.0342986	0.0100043
38	0.150039	0.0349378	0.00969077
38.2	0.150481	0.0353056	0.00935952
38.4	0.15096	0.0356205	0.00896373
38.6	0.1515	0.0358021	0.00850508
38.8	0.151923	0.035657	0.00802521
39	0.152577	0.0353795	0.00771552
39.2	0.153603	0.0351563	0.00758451
39.4	0.155137	0.0350899	0.00791481
39.6	0.156958	0.035081	0.00879896
39.8	0.158797	0.0351543	0.00992565
40	0.160375	0.0352363	0.0110421
40.2	0.161609	0.0351827	0.0119383
40.4	0.162234	0.0348828	0.0123426
40.6	0.162311	0.0345462	0.0123052
40.8	0.16234	0.0343544	0.0120461
41	0.162481	0.0342146	0.0116581
41.2	0.162755	0.0342014	0.0114265
41.4	0.163028	0.0341879	0.011516
41.6	0.163193	0.0339586	0.0115321
41.8	0.163182	0.0335778	0.0113228
42	0.162922	0.0330236	0.0108311
42.2	0.162511	0.0323244	0.00998748
42.4	0.162199	0.0316901	0.00904245
42.6	0.162156	0.031455	0.0082961
42.8	0.162262	0.0315732	0.00776915
43	0.16265	0.0320806	0.00780005
43.2	0.163028	0.0326199	0.00817966
43.4	0.163398	0.0330311	0.00850182
43.6	0.163874	0.0333497	0.00863007
43.8	0.164388	0.0335994	0.00862107
44	0.1646	0.033789	0.00826995
44.2	0.164701	0.0341766	0.00778826
44.4	0.164729	0.0346691	0.00734838
44.6	0.164543	0.0348294	0.00698547
44.8	0.164489	0.0347997	0.00659864
45	0.164786	0.0345448	0.0061164
45.2	0.165342	0.0339513	0.00533742
45.4	0.165827	0.0330552	0.0043333
45.6	0.166548	0.0321902	0.00332948
45.8	0.167697	0.0315802	0.00268344
46	0.169088	0.0314404	0.00259097
46.2	0.170528	0.0318994	0.00336152
46.4	0.172274	0.0330179	0.00485431
46.6	0.174133	0.0346495	0.00695711
46.8	0.175814	0.0363197	0.00924672
47	0.177475	0.0378259	0.011597
47.2	0.179076	0.0389926	0.0136338
47.4	0.18011	0.0397219	0.015295
47.6	0.180314	0.0400211	0.0162443
47.8	0.179868	0.0400536	0.0166587
48	0.178915	0.0397992	0.0164644
48.2	0.177623	0.0391371	0.0157583
48.4	0.176312	0.0383683	0.0146482
48.6	0.175166	0.0373604	0.0134305
48.8	0.173955	0.0362282	0.0120946
49	0.172681	0.0350639	0.0107411
49.2	0.171909	0.0343699	0.00974463
49.4	0.171753	0.0340839	0.00921194
49.6	0.172073	0.0344167	0.00912137
49.8	0.172847	0.0353491	0.00925855
50	0.173912	0.036798	0.0094616
50.2	0.175006	0.0384825	0.00961085
50.4	0.175983	0.0401485	0.0096744
50.6	0.176946	0.0414605	0.00956827
50.8	0.177993	0.042014	0.00928632
51	0.17917	0.0419037	0.00891119
51.2	0.180467	0.0415277	0.00857505
51.4	0.182042	0.0410155	0.00839341
51.6	0.183743	0.0405953	0.00840484
51.8	0.185224	0.0402887	0.00892779
52	0.186417	0.0401378	0.00988361
52.2	0.18756	0.0397386	0.0110462
52.4	0.188708	0.0393387	0.0122409
52.6	0.190099	0.0390703	0.0134494
52.8	0.191752	0.0391367	0.0144592
53	0.193596	0.0395837	0.015222
53.2	0.195115	0.0405274	0.0156605
53.4	0.195899	0.0417284	0.0154911
53.6	0.195735	0.0428241	0.0147691
53.8	0.19516	0.0439648	0.0136491
54	0.194245	0.0450043	0.0122428
54.2	0.193231	0.0457013	0.010777
54.4	0.192465	0.0460291	0.00932775
54.6	0.192055	0.0463906	0.00808351
54.8	0.191493	0.0467395	0.00700781
55	0.190809	0.0469342	0.00628162
55.2	0.190045	0.0470351	0.00593678
55.4	0.189471	0.047094	0.00650362
55.6	0.189246	0.0469839	0.00744595
55.8	0.189879	0.0467556	0.00885271
56	0.1913	0.0466539	0.0103486
56.2	0.193198	0.0466879	0.0115547
56.4	0.194864	0.0465649	0.0122134
56.6	0.196156	0.0464082	0.0128245
56.8	0.196816	0.0461874	0.01314
57	0.196865	0.0458564	0.0132465
57.2	0.196502	0.0451996	0.0132975
57.4	0.196357	0.044734	0.0134477
57.6	0.196448	0.0444348	0.0134991
57.8	0.196562	0.0442731	0.0135417
58	0.196555	0.0440721	0.0134287
58.2	0.196295	0.0439192	0.0131756
58.4	0.195562	0.0434636	0.0124106
58.6	0.194827	0.0428901	0.0116465
58.8	0.194402	0.042142	0.01093
59	0.194467	0.0414457	0.0103949
59.2	0.194962	0.0408117	0.00973883
59.4	0.19579	0.0402293	0.00924315
59.6	0.19642	0.0394677	0.00836793
59.8	0.196711	0.0386502	0.00722733
60	0.196813	0.0378512	0.00615105
60.2	0.197043	0.0373661	0.00552152
60.4	0.197501	0.0373097	0.00521736
60.6	0.198252	0.037555	0.0055591
60.8	0.199231	0.0377904	0.00627166
61	0.200303	0.0382138	0.0072587
61.2	0.201306	0.0387548	0.00829961
61.4	0.202151	0.0393588	0.00946582
61.6	0.20266	0.0398655	0.0103207
61.8	0.202871	0.0404125	0.0109214
62	0.202944	0.0409187	0.0114245
62.2	0.20297	0.0415647	0.0119936
62.4	0.202844	0.0421239	0.0123347
62.6	0.202792	0.0427515	0.0126924
62.8	0.202878	0.0433647	0.0132041
63	0.202893	0.0436134	0.0134619
63.2	0.202966	0.0434197	0.0133145
63.4	0.203612	0.0432785	0.0132883
63.6	0.204961	0.0434222	0.0134247
63.8	0.206669	0.0438764	0.0136414
64	0.208601	0.0446547	0.0140047
64.2	0.210373	0.0453943	0.01445
64.4	0.211556	0.0458467	0.0145578
64.6	0.212068	0.0459444	0.0143263
64.8	0.212279	0.0458111	0.0137746
65	0.212202	0.0454792	0.0128786
65.2	0.211811	0.0452445	0.0117907
65.4	0.211345	0.0453494	0.0110012
65.6	0.210801	0.0457512	0.0105716
65.8	0.210131	0.046194	0.0100036
66	0.209692	0.0466715	0.009428
66.2	0.209719	0.0470926	0.00921823
66.4	0.209858	0.0470193	0.00882242
66.6	0.210021	0.0465496	0.00799246
66.8	0.210333	0.0460048	0.00740053
67	0.210633	0.0456101	0.00743184
67.2	0.210761	0.0453304	0.00752391
67.4	0.210678	0.04527	0.00763491
67.6	0.210445	0.0453086	0.00806331
67.8	0.210118	0.0453432	0.00889369
68	0.209926	0.0453602	0.0098131
68.2	0.210059	0.0455079	0.0109539
68.4	0.210756	0.0459013	0.0123468
68.6	0.211928	0.0464801	0.0136768
68.8	0.213229	0.0472644	0.0149021
69	0.214446	0.0481883	0.0159543
69.2	0.215593	0.0489422	0.0166836
69.4	0.216837	0.0492438	0.0169015
69.6	0.218225	0.0492617	0.0169899
69.8	0.219683	0.0490051	0.0168697
70	0.221238	0.048578	0.0165024
70.2	0.222857	0.0483565	0.0162398
70.4	0.224406	0.0482982	0.0164235
70.6	0.225748	0.048128	0.016857
70.8	0.22699	0.0477596	0.0173323
71	0.228009	0.0473236	0.017962
71.2	0.22872	0.046774	0.0188177
71.4	0.229158	0.0465849	0.0198848
71.6	0.229244	0.0468865	0.0207315
71.8	0.228907	0.0476775	0.0213374
72	0.22819	0.0484499	0.0214892
72.2	0.227066	0.0490634	0.0210517
72.4	0.225247	0.0493459	0.0201629
72.6	0.223092	0.0495344	0.0192092
72.8	0.221053	0.0496097	0.0183194
73	0.219281	0.0497172	0.0176069
73.2	0.217716	0.049934	0.0170148
73.4	0.216721	0.0503186	0.0165442
73.6	0.216593	0.0508584	0.0163825
73.8	0.217247	0.0514135	0.0164851
74	0.218542	0.0517508	0.0166182
74.2	0.220483	0.0519374	0.0169493
74.4	0.222951	0.052122	0.0175392
74.6	0.225503	0.0523898	0.0182763
74.8	0.227799	0.0526022	0.019006
75	0.229893	0.0531098	0.0197878
75.2	0.231642	0.0535328	0.0201035
75.4	0.232837	0.0536358	0.0198476
75.6	0.23347	0.0529204	0.0189263
75.8	0.23378	0.0519493	0.0175929
76	0.233639	0.0507229	0.016115
76.2	0.233251	0.049554	0.0148937
76.4	0.232741	0.0486289	0.0139624
76.6	0.232096	0.0482393	0.0133395
76.8	0.231235	0.0481935	0.0128624
77	0.230399	0.0483189	0.0125015
77.2	0.229736	0.0485675	0.0120182
77.4	0.229365	0.0487739	0.0113879
77.6	0.229363	0.0491336	0.0107656
77.8	0.229787	0.0497902	0.0105647
78	0.230724	0.0508279	0.0110122
78.2	0.231967	0.0519866	0.0122472
78.4	0.233139	0.0529589	0.0139315
78.6	0.234252	0.0537717	0.0157212
78.8	0.235125	0.0540304	0.0170596
79	0.235324	0.0537987	0.0176786
79.2	0.235033	0.0532374	0.0175227
79.4	0.234598	0.0528568	0.0168637
79.6	0.234053	0.0524719	0.016057
79.8	0.233476	0.05242	0.0154737
80	0.233129	0.0528579	0.0151111
80.2	0.233047	0.0536138	0.0149939
80.4	0.233187	0.0544077	0.0150468
80.6	0.233386	0.0548963	0.0149663
80.8	0.233867	0.0550671	0.0145128
81	0.234761	0.0549208	0.0138348
81.2	0.236248	0.0549653	0.0133305
81.4	0.238193	0.0551466	0.0132572
81.6	0.240665	0.0555635	0.013799
81.8	0.243293	0.0559386	0.01477
82	0.245678	0.0561045	0.0158499
82.2	0.24743	0.0557078	0.0166521
82.4	0.248486	0.0547057	0.0168522
82.6	0.248789	0.0535812	0.016391
82.8	0.248656	0.0525796	0.0156441
83	0.248586	0.0518281	0.0151837
83.2	0.248728	0.0515203	0.0151042
83.4	0.249041	0.0517451	0.015511
83.6	0.249534	0.0521269	0.0163992
83.8	0.250061	0.0526289	0.0177149
84	0.25012	0.053043	0.0187611
84.2	0.249658	0.0531285	0.0193082
84.4	0.249051	0.0531623	0.0194459
84.6	0.248287	0.0533253	0.0192199
84.8	0.247598	0.0539374	0.0189644
85	0.247127	0.0549014	0.0188177
85.2	0.246769	0.0561641	0.018554
85.4	0.246482	0.057434	0.0180931
85.6	0.246199	0.0585908	0.0175733
85.8	0.24562	0.0591204	0.0167982
86	0.244945	0.0592631	0.0158313
86.2	0.244608	0.0593113	0.0151899
86.4	0.244598	0.0593459	0.0149555
86.6	0.245092	0.0593048	0.0150395
86.8	0.246018	0.0593959	0.0151961
87	0.247277	0.059662	0.0157632
87.2	0.248438	0.0598368	0.0165303
87.4	0.249325	0.0598124	0.0172974
87.6	0.249741	0.0592827	0.0176691
87.8	0.249983	0.0583991	0.0178794
88	0.250002	0.0574157	0.0178495
88.2	0.24992	0.0566659	0.0175711
88.4	0.249966	0.0563038	0.0173321
88.6	0.250225	0.0563414	0.0171551
88.8	0.25053	0.0567252	0.0168202
89	0.250938	0.057106	0.0164339
89.2	0.251131	0.0573895	0.0162961
89.4	0.25108	0.0576631	0.0163812
89.6	0.250991	0.058191	0.0167143
89.8	0.251074	0.0589054	0.0172474
90	0.251361	0.059879	0.0176227
90.2	0.251918	0.0609123	0.0177013
90.4	0.252562	0.0618837	0.0176303
90.6	0.253159	0.0626851	0.0176021
90.8	0.253765	0.0631238	0.0175266
91	0.254392	0.0632016	0.0176487
91.2	0.255243	0.0630745	0.0176934
91.4	0.256306	0.0628412	0.0173669
91.6	0.257563	0.0626794	0.0167444
91.8	0.258731	0.0624854	0.0159239
92	0.259707	0.0619536	0.0148617
92.2	0.260311	0.061076	0.0137595
92.4	0.260691	0.0600214	0.0129085
92.6	0.26068	0.0587758	0.0123093
92.8	0.260206	0.0577474	0.01213
93	0.25969	0.0572134	0.012328
93.2	0.259468	0.0571965	0.0128424
93.4	0.259495	0.0574212	0.013328
93.6	0.259795	0.0579	0.0137949
93.8	0.260269	0.0583668	0.0142701
94	0.260438	0.0587581	0.0146652
94.2	0.260436	0.0591173	0.0149893
94.4	0.260533	0.0596022	0.015476
94.6	0.260646	0.0603771	0.0162155
94.8	0.260817	0.0614069	0.0168879
95	0.261247	0.0626434	0.0176834
95.2	0.261779	0.0639414	0.0186229
95.4	0.261965	0.0649829	0.0194042
95.6	0.262078	0.0655924	0.0198663
95.8	0.262175	0.0658989	0.020214
96	0.262208	0.0660661	0.0204181
96.2	0.262067	0.0661535	0.0204146
96.4	0.261864	0.0662604	0.0204274
96.6	0.261903	0.0664275	0.0206412
96.8	0.262425	0.0666923	0.0210704
97	0.263275	0.0666544	0.0213205
97.2	0.26427	0.0663521	0.0213779
97.4	0.265487	0.0656824	0.0211544
97.6	0.266472	0.0647724	0.0205431
97.8	0.267338	0.0637953	0.019905
98	0.2683	0.0632011	0.0197329
98.2	0.26941	0.0629494	0.0201408
98.4	0.270603	0.0631372	0.0210285
98.6	0.272027	0.0635455	0.0221108
98.8	0.27322	0.0639454	0.0228813
99	0.273701	0.0639666	0.0229344
99.2	0.273638	0.0636553	0.022493
99.4	0.273028	0.0631313	0.0217266
99.6	0.27183	0.0625533	0.0209568
99.8	0.270195	0.0619346	0.0203046
100	0.268489	0.06151	0.019961
100.2	0.267	0.0612329	0.0197566
100.4	0.265905	0.0609662	0.0195503
100.6	0.265038	0.0606197	0.0190439
100.8	0.264562	0.0602709	0.018251
101	0.264526	0.059938	0.0173805
101.2	0.264587	0.0597971	0.016587
101.4	0.264779	0.0600583	0.0159562
101.6	0.265456	0.0605312	0.0156096
101.8	0.266593	0.0610826	0.0154269
102	0.268126	0.0619335	0.0152483
102.2	0.269888	0.0627927	0.0148348
102.4	0.271361	0.0633688	0.0144728
102.6	0.272281	0.0636942	0.0142926
102.8	0.272795	0.0639725	0.0144351
103	0.272908	0.0640355	0.0147714
103.2	0.272821	0.0642035	0.0154592
103.4	0.27277	0.0647389	0.0161816
103.6	0.272944	0.0658376	0.0169831
103.8	0.273239	0.0671651	0.0179434
104	0.273662	0.0685039	0.019157
104.2	0.273978	0.0694568	0.0203705
104.4	0.27421	0.0698075	0.0214341
104.6	0.274013	0.0693702	0.0221318
104.8	0.273323	0.068337	0.0222402
105	0.272222	0.066905	0.021696
105.2	0.271102	0.0653064	0.0208616
105.4	0.270025	0.0638828	0.0200371
105.6	0.269375	0.0628528	0.0194635
105.8	0.269077	0.0621029	0.0193085
106	0.269088	0.0615285	0.0195666
106.2	0.26939	0.0613398	0.0200046
106.4	0.270028	0.0614609	0.0203716
106.6	0.270778	0.0618635	0.0206879
106.8	0.271717	0.062773	0.0208809
107	0.272771	0.0640465	0.0209706
107.2	0.27383	0.0654527	0.0210497
107.4	0.274879	0.0666589	0.0212786
107.6	0.275794	0.0674934	0.021401
107.8	0.276467	0.0677059	0.0212617
108	0.27683	0.0674112	0.0206796
108.2	0.276754	0.0665528	0.0194953
108.4	0.27641	0.0655223	0.0180403
108.6	0.275837	0.0643871	0.0164531
108.8	0.275091	0.0633842	0.0152689
109	0.274391	0.0625779	0.0147256
109.2	0.274105	0.0621782	0.0149135
109.4	0.274156	0.0620315	0.0155686
109.6	0.274683	0.0622638	0.0166772
109.8	0.275552	0.0626936	0.0180423
110	0.276626	0.0632981	0.0195693
110.2	0.277513	0.0638786	0.0211655
110.4	0.278227	0.064427	0.0226768
110.6	0.278646	0.0645722	0.0238997
110.8	0.278785	0.0644282	0.0246264
111	0.278605	0.0640384	0.024789
111.2	0.278332	0.0635115	0.0243988
111.4	0.277954	0.0627973	0.0234941
111.6	0.277675	0.0622641	0.0223065
111.8	0.27748	0.0617971	0.0208388
112	0.277526	0.061352	0.0193689
112.2	0.277555	0.0607892	0.0180293
112.4	0.277568	0.060335	0.0170879
112.6	0.277723	0.0601226	0.0165769
112.8	0.278317	0.0604984	0.0167366
113	0.279339	0.0613996	0.0174101
113.2	0.280843	0.0629754	0.0185214
113.4	0.282778	0.0649581	0.0198028
113.6	0.284913	0.0671132	0.021289
113.8	0.286822	0.068902	0.0226157
114	0.288337	0.0701492	0.0236067
114.2	0.28929	0.0704942	0.0239991
114.4	0.289752	0.0701938	0.0239078
114.6	0.289849	0.069293	0.0231478
114.8	0.290009	0.0682552	0.0220605
115	0.290096	0.0673891	0.0208357
115.2	0.290446	0.0670609	0.0198934
115.4	0.290816	0.0667449	0.0191189
115.6	0.291125	0.0664433	0.0186559
115.8	0.291138	0.0660171	0.0183887
116	0.291034	0.0655933	0.0183247
116.2	0.290642	0.0651481	0.0183342
116.4	0.290288	0.0651644	0.0186738
116.6	0.290067	0.0657156	0.0193392
116.8	0.290188	0.0669605	0.0202978
117	0.29062	0.0685631	0.0214964
117.2	0.291163	0.0701444	0.0228999
117.4	0.291529	0.0714071	0.0239798
117.6	0.291709	0.0722417	0.0246147
117.8	0.291668	0.0724332	0.0246373
118	0.291659	0.0720782	0.0240967
118.2	0.291972	0.0716196	0.0230964
118.4	0.292786	0.0714072	0.0222045
118.6	0.293762	0.0713297	0.0214899
118.8	0.294678	0.0711196	0.0209153
119	0.295198	0.0706088	0.0203238
119.2	0.295339	0.0696378	0.0195237
119.4	0.294882	0.0680197	0.0183058
119.6	0.294081	0.066103	0.017076
119.8	0.29314	0.0644045	0.0160825
120	0.292506	0.0633359	0.0158115
120.2	0.292068	0.0631366	0.0162473
120.4	0.291875	0.063841	0.0173233
120.6	0.291644	0.0649042	0.0185451
120.8	0.291199	0.065885	0.0197786
121	0.290472	0.0667216	0.020679
121.2	0.289748	0.0672666	0.0213988
121.4	0.289178	0.0673959	0.0218344
121.6	0.288987	0.0673622	0.0221336
121.8	0.289296	0.0676274	0.0224662
122	0.289883	0.0679823	0.0227399
122.2	0.290332	0.0682781	0.0228372
122.4	0.290461	0.0683844	0.0228005
122.6	0.290535	0.068437	0.02263
122.8	0.290855	0.0683053	0.0223755
123	0.291325	0.068111	0.022238
123.2	0.292213	0.0680821	0.0224611
123.4	0.29343	0.06833	0.0229592
123.6	0.294711	0.0685953	0.0237381
123.8	0.295568	0.0687662	0.0243992
124	0.296196	0.0686458	0.0248705
124.2	0.296394	0.0680261	0.0247973
124.4	0.296233	0.0671555	0.0243647
124.6	0.295781	0.0663953	0.023612
124.8	0.295504	0.0658931	0.02277
125	0.295193	0.0656854	0.0217678
125.2	0.294984	0.0658106	0.0207635
125.4	0.294936	0.0661384	0.0195836
125.6	0.295019	0.0664813	0.0182093
125.8	0.29486	0.0665736	0.0169148
126	0.294707	0.0665286	0.0159329
126.2	0.294832	0.0664312	0.0151901
126.4	0.295338	0.0663829	0.0149608
126.6	0.29604	0.0662301	0.0151403
126.8	0.297079	0.0662126	0.0157061
127	0.298275	0.0662903	0.0165289
127.2	0.299476	0.0664649	0.0177533
127.4	0.300696	0.0667168	0.0191972
127.6	0.301913	0.0671775	0.0207183
127.8	0.302742	0.0677749	0.0219998
128	0.303274	0.0686921	0.0231259
128.2	0.3037	0.0698947	0.0240588
128.4	0.304138	0.0714204	0.0247669
128.6	0.304429	0.0729369	0.0253407
128.8	0.304801	0.074237	0.0256442
129	0.305149	0.0751948	0.0254827
129.2	0.305117	0.0757972	0.0249566
129.4	0.304584	0.0757422	0.0242241
129.6	0.304023	0.0752038	0.0235518
129.8	0.303395	0.0742659	0.0229318
130	0.302718	0.0730991	0.0223824
130.2	0.30229	0.071802	0.0218718
130.4	0.302036	0.0704486	0.0215505
130.6	0.301756	0.0693295	0.0213882
130.8	0.301479	0.0686541	0.0215509
131	0.301325	0.0682916	0.0220369
131.2	0.300834	0.0679697	0.0224491
131.4	0.300199	0.0679142	0.022708
131.6	0.299711	0.0680202	0.0225582
131.8	0.299628	0.068109	0.0221684
132	0.2998	0.0682089	0.0217616
132.2	0.300318	0.068473	0.0215486
132.4	0.301063	0.0689993	0.0212556
132.6	0.301786	0.0696015	0.0208216
132.8	0.302156	0.0700072	0.0201829
133	0.302201	0.0699851	0.0192238
133.2	0.301901	0.0695059	0.0180969
133.4	0.301316	0.0685966	0.0168277
133.6	0.300798	0.0675496	0.0157144
133.8	0.300508	0.0664979	0.0147573
134	0.300285	0.0655626	0.0141905
134.2	0.300415	0.065105	0.0139795
134.4	0.300978	0.0649826	0.0140715
134.6	0.301849	0.0648855	0.0144301
134.8	0.302837	0.0648775	0.0149984
135	0.304149	0.0650647	0.015672
135.2	0.305555	0.0648607	0.0162649
135.4	0.306893	0.064278	0.0169589
135.6	0.307778	0.0635037	0.0174729
135.8	0.308237	0.0626334	0.0175418
136	0.308174	0.0614811	0.0168503
136.2	0.307672	0.0601117	0.0156244
136.4	0.306675	0.058618	0.0140335
136.6	0.30546	0.0572684	0.0124767
136.8	0.304408	0.0562671	0.0113421
137	0.303728	0.0557619	0.0108611
137.2	0.303505	0.0560517	0.0110342
137.4	0.303632	0.0569148	0.0114648
137.6	0.304179	0.0583491	0.0121686
137.8	0.305171	0.0601893	0.0130511
138	0.306617	0.0623822	0.014117
138.2	0.308304	0.0648025	0.015348
138.4	0.310122	0.0674267	0.0169717
138.6	0.31176	0.0696599	0.0186012
138.8	0.312894	0.0712852	0.0199847
139	0.313326	0.072177	0.0206974
139.2	0.313082	0.072134	0.0205619
139.4	0.312659	0.0713427	0.0198447
139.6	0.312402	0.0702601	0.0189092
139.8	0.312417	0.0691612	0.0181008
140	0.312646	0.0681044	0.0176343
140.2	0.313275	0.0673532	0.0177969
140.4	0.313956	0.0668182	0.0181307
140.6	0.31432	0.0664292	0.0185413
140.8	0.314495	0.0662443	0.0188803
141	0.314358	0.0662391	0.0191975
141.2	0.313898	0.0664962	0.0193788
141.4	0.313326	0.0669645	0.019679
141.6	0.312855	0.0676785	0.0198728
141.8	0.312446	0.0685563	0.0200328
142	0.31225	0.0695105	0.0203295
142.2	0.312125	0.0702259	0.0207091
142.4	0.312068	0.0708353	0.0209786
142.6	0.312114	0.0713192	0.0211317
142.8	0.3123	0.0718132	0.0213086
143	0.312836	0.0725948	0.021627
143.2	0.313751	0.0738549	0.0221099
143.4	0.314914	0.0753201	0.0226964
143.6	0.316168	0.0767256	0.0233911
143.8	0.317284	0.0779725	0.0241073
144	0.318103	0.0788735	0.0246481
144.2	0.318723	0.0793281	0.0250714
144.4	0.319073	0.0794382	0.0253324
144.6	0.319004	0.0790291	0.0253309
144.8	0.318735	0.0781348	0.0249597
145	0.318377	0.0768958	0.0245461
145.2	0.317867	0.0755613	0.0240376
145.4	0.31737	0.0741801	0.0236989
145.6	0.317043	0.0731406	0.0238095
145.8	0.316785	0.0723588	0.0242922
146	0.316567	0.0717668	0.0244754
146.2	0.316516	0.0714638	0.0245389
146.4	0.316565	0.0715946	0.0245718
146.6	0.316718	0.0719885	0.024437
146.8	0.31707	0.0726104	0.024193
147	0.31764	0.0733932	0.0239279
147.2	0.318296	0.0741428	0.0234984
147.4	0.31894	0.0747134	0.022867
147.6	0.319647	0.0751025	0.0221088
147.8	0.320424	0.0753026	0.0213331
148	0.321271	0.0754936	0.0207716
148.2	0.322076	0.075205	0.020186
148.4	0.322874	0.0746606	0.0196678
148.6	0.323472	0.0741557	0.0193789
148.8	0.323838	0.0739121	0.0193144
149	0.32396	0.0737598	0.0192352
149.2	0.324105	0.0741885	0.0194179
149.4	0.324341	0.0749365	0.0196562
149.6	0.324622	0.075591	0.0197524
149.8	0.324925	0.0761391	0.0198421
150	0.325249	0.0767594	0.0201411
150.2	0.325428	0.0771696	0.0205606
150.4	0.325317	0.0773125	0.0209066
150.6	0.325404	0.0777894	0.0213586
150.8	0.325787	0.0786002	0.0219603
151	0.325951	0.079292	0.0225525
151.2	0.325888	0.0799148	0.0230424
151.4	0.32599	0.0805356	0.0235991
151.6	0.326082	0.0807882	0.0239127
151.8	0.32582	0.0804424	0.0235504
152	0.325586	0.0801408	0.0228678
152.2	0.325425	0.0798801	0.0220837
152.4	0.325312	0.079569	0.0213551
152.6	0.325189	0.0793139	0.0205842
152.8	0.325434	0.0792884	0.0200942
153	0.325849	0.0791022	0.0196839
153.2	0.32628	0.0787272	0.0193097
153.4	0.326629	0.0784501	0.0189227
153.6	0.326964	0.0783537	0.0188931
153.8	0.326952	0.0781291	0.0190942
154	0.326932	0.078062	0.0195728
154.2	0.327258	0.0784666	0.0204907
154.4	0.327646	0.0789582	0.0215827
154.6	0.327747	0.0791837	0.0224543
154.8	0.327738	0.0794268	0.0230753
155	0.3278	0.0796186	0.0234168
155.2	0.327846	0.0795518	0.023411
155.4	0.328057	0.0797187	0.0233717
155.6	0.328429	0.0801387	0.0236092
155.8	0.328919	0.0803461	0.0239646
156	0.32927	0.0801978	0.0242312
156.2	0.329522	0.0803098	0.0245387
156.4	0.329645	0.0803	0.0246931
156.6	0.329752	0.080265	0.0244951
156.8	0.329899	0.0803497	0.0241551
157	0.330074	0.0805873	0.0240866
157.2	0.330131	0.0804979	0.0241374
157.4	0.330141	0.0800088	0.0243892
157.6	0.330415	0.079312	0.0251019
157.8	0.330901	0.0785784	0.0260938
158	0.331629	0.077893	0.027024
158.2	0.332522	0.0774862	0.0278201
158.4	0.333538	0.0775772	0.0284648
158.6	0.334684	0.0779011	0.0287454
158.8	0.335919	0.0783786	0.0288679
159	0.337015	0.0791691	0.0289493
159.2	0.337577	0.0798615	0.0287763
159.4	0.337639	0.0803355	0.0282377
159.6	0.33724	0.0806576	0.0274361
159.8	0.336685	0.0813622	0.0268
160	0.336049	0.081895	0.0258486
160.2	0.335689	0.0822665	0.0247043
160.4	0.335386	0.0823683	0.0237127
160.6	0.334995	0.0823092	0.0231199
160.8	0.334259	0.0816362	0.0222231
161	0.333632	0.08066	0.0214836
161.2	0.333233	0.0796119	0.0210449
161.4	0.333279	0.0786389	0.0206855
161.6	0.333616	0.077713	0.0201698
161.8	0.334128	0.0770178	0.0196798
162	0.33465	0.0764555	0.0192109
162.2	0.335133	0.0758977	0.0186404
162.4	0.335463	0.0755754	0.0179496
162.6	0.335615	0.0754756	0.0172824
162.8	0.335661	0.0754381	0.0167731
163	0.335634	0.0754727	0.016435
163.2	0.335768	0.0756122	0.0163377
163.4	0.335976	0.0757638	0.0166748
163.6	0.336129	0.0758428	0.0172099
163.8	0.336154	0.0758335	0.0178258
164	0.335936	0.075875	0.018584
164.2	0.335609	0.0760537	0.0195421
164.4	0.335531	0.076308	0.0205091
164.6	0.336067	0.0767134	0.0216869
164.8	0.337023	0.0771111	0.0229093
165	0.338135	0.0773475	0.0239151
165.2	0.338956	0.077385	0.0246126
165.4	0.339283	0.0773063	0.0250259
165.6	0.3391	0.0771834	0.0252547
165.8	0.338694	0.0772415	0.0253714
166	0.338293	0.0775527	0.0255568
166.2	0.337885	0.078027	0.0258494
166.4	0.337461	0.0786112	0.0260911
166.6	0.336957	0.0793287	0.0260141
166.8	0.336378	0.0800091	0.0257548
167	0.335628	0.0806866	0.0254761
167.2	0.33497	0.0814325	0.0251373
167.4	0.334523	0.0821505	0.0247891
167.6	0.334442	0.0826989	0.0245598
167.8	0.335007	0.0833637	0.0246123
168	0.336323	0.0840833	0.0247344
168.2	0.335698	0.0837616	0.0246273
168.4	0.336684	0.0840918	0.0246639
168.6	0.337965	0.0843543	0.0247224
168.8	0.339541	0.0845491	0.0248025
169	0.341413	0.0846763	0.0249045
169.2	0.343581	0.0847357	0.0250282
169.4	0.346044	0.0847275	0.0251736
169.6	0.348802	0.0846516	0.0253408
169.8	0.351855	0.084508	0.0255297
170	0.359136	0.0893571	0.0212631
170.2	0.356952	0.0877293	0.0221142
170.4	0.355005	0.086316	0.0229579
170.6	0.353295	0.0851172	0.0237939
170.8	0.351821	0.0841327	0.0246224
171	0.350585	0.0833627	0.0254434
171.2	0.349585	0.082807	0.0262567
171.4	0.348821	0.0824658	0.0270626
171.6	0.348295	0.0823391	0.0278608
171.8	0.348005	0.0824267	0.0286515
172	0.348911	0.0835342	0.0308004
172.2	0.349732	0.0847722	0.0324068
172.4	0.350253	0.0859084	0.0336195
172.6	0.350834	0.0870809	0.0345277
172.8	0.351465	0.0882987	0.0349979
173	0.351572	0.0889331	0.0347094
173.2	0.351491	0.0890989	0.0339579
173.4	0.351538	0.0892175	0.0327527
173.6	0.351234	0.0892418	0.0312834
173.8	0.350532	0.0892215	0.0299731
174	0.34961	0.0892924	0.0290079
174.2	0.348531	0.0893447	0.0283673
174.4	0.347404	0.0889963	0.0282618
174.6	0.346567	0.0883755	0.0285891
174.8	0.346017	0.0874185	0.0290976
175	0.345733	0.086272	0.0296877
175.2	0.345562	0.0851971	0.0305251
175.4	0.345464	0.084516	0.0314489
175.6	0.345367	0.0840937	0.0321384
175.8	0.345187	0.0837725	0.032578
176	0.344878	0.0837315	0.0330431
176.2	0.344687	0.0839654	0.0335079
176.4	0.344513	0.0841654	0.0336757
176.6	0.344058	0.0839907	0.0335852
176.8	0.343464	0.0835679	0.0332095
177	0.342746	0.0829102	0.0322356
177.2	0.341505	0.0817802	0.0305709
177.4	0.340032	0.0804977	0.0288126
177.6	0.339008	0.0794558	0.0272877
177.8	0.33864	0.0787699	0.026216
178	0.338803	0.0781125	0.025595
178.2	0.339322	0.077655	0.0252928
178.4	0.33967	0.0771711	0.0248973
178.6	0.339527	0.0766056	0.02419
178.8	0.338714	0.0759656	0.0231354
179	0.337455	0.0754417	0.0219073
179.2	0.336164	0.0750976	0.0205767
179.4	0.335197	0.0749908	0.0195169
179.6	0.334566	0.0751337	0.0188928
179.8	0.33453	0.0754156	0.018737
180	0.334938	0.0758012	0.0189226
180.2	0.335419	0.0759477	0.0195899
180.4	0.335868	0.0760299	0.0206056
180.6	0.336466	0.0762356	0.0218913
180.8	0.336982	0.0764526	0.0232814
181	0.337707	0.076677	0.0249459
181.2	0.338892	0.0773802	0.0268596
181.4	0.340298	0.0785138	0.0287036
181.6	0.341418	0.0798029	0.0302335
181.8	0.341751	0.0811154	0.0310876
182	0.341145	0.0822937	0.0310853
182.2	0.339906	0.0829555	0.0300528
182.4	0.338215	0.0830873	0.0283822
182.6	0.336414	0.0827907	0.0263225
182.8	0.335072	0.0824762	0.0243312
183	0.334057	0.0819605	0.0224824
183.2	0.333222	0.0813465	0.0209869
183.4	0.332785	0.0806333	0.0198459
183.6	0.332598	0.079821	0.0190898
183.8	0.332643	0.0787134	0.0187829
184	0.333071	0.0777552	0.0188299
184.2	0.333849	0.0769771	0.019019
184.4	0.334743	0.0762743	0.0191067
184.6	0.335658	0.0757346	0.0191278
184.8	0.336236	0.0756319	0.0190458
185	0.336402	0.0757967	0.0188621
185.2	0.336079	0.0762375	0.0187737
185.4	0.335186	0.0768342	0.018726
185.6	0.334259	0.077576	0.0189262
185.8	0.333342	0.078116	0.0192574
186	0.332269	0.0784768	0.0197669
186.2	0.331116	0.0784885	0.0203568
186.4	0.330027	0.07831	0.0209959
186.6	0.328678	0.077722	0.0213074
186.8	0.327564	0.0769207	0.0215106
187	0.327053	0.075909	0.0217838
187.2	0.327079	0.0748009	0.0219934
187.4	0.327675	0.073591	0.0222009
187.6	0.328649	0.0724495	0.0222958
187.8	0.329733	0.0714466	0.0221791
188	0.330698	0.0707529	0.0218003
188.2	0.331374	0.0704052	0.0214626
188.4	0.331467	0.0702809	0.0211964
188.6	0.331207	0.0705086	0.0212579
188.8	0.330547	0.0713139	0.021879
189	0.329413	0.0725111	0.0229668
189.2	0.328025	0.0739707	0.024266
189.4	0.326426	0.0755251	0.0255184
189.6	0.324694	0.0768341	0.0263827
189.8	0.322897	0.0773996	0.0266215
190	0.32126	0.0775143	0.0261284
190.2	0.319792	0.0771384	0.0251466
190.4	0.318775	0.0763567	0.0239769
190.6	0.318167	0.0753614	0.0229222
190.8	0.317897	0.0743438	0.0218974
191	0.317906	0.0731234	0.0212306
191.2	0.318256	0.0720594	0.0209638
191.4	0.318979	0.0715102	0.0210879
191.6	0.31991	0.0714784	0.0214109
191.8	0.320823	0.0718334	0.021957
192	0.3214	0.0725049	0.0224271
192.2	0.321696	0.0734716	0.022853
192.4	0.321799	0.0746259	0.0234243
192.6	0.321921	0.0758652	0.0242232
192.8	0.322349	0.0770724	0.0249831
193	0.323054	0.0779187	0.0254495
193.2	0.323918	0.0782138	0.0253502
193.4	0.32473	0.0780683	0.024751
193.6	0.325304	0.0776551	0.0235886
193.8	0.325427	0.0768842	0.022052
194	0.325372	0.0762032	0.0206021
194.2	0.325222	0.0758343	0.0195679
194.4	0.324912	0.0757454	0.0189438
194.6	0.324416	0.075633	0.0187213
194.8	0.324061	0.07583	0.0189966
195	0.323922	0.0764074	0.0197017
195.2	0.323783	0.0771663	0.020438
195.4	0.323569	0.0779706	0.0209581
195.6	0.323387	0.0788976	0.0214458
195.8	0.323299	0.0797662	0.0219708
196	0.323306	0.0803062	0.0225104
196.2	0.323318	0.0803058	0.0229103
196.4	0.32324	0.079644	0.0230582
196.6	0.322834	0.0784954	0.0228413
196.8	0.322127	0.0772006	0.0223417
197	0.321021	0.0758868	0.0216664
197.2	0.319686	0.0747855	0.0210132
197.4	0.318603	0.0741265	0.0207287
197.6	0.317934	0.0738665	0.0208095
197.8	0.317334	0.0734783	0.0208868
198	0.316798	0.072952	0.0207818
198.2	0.31651	0.0724365	0.0207526
198.4	0.316326	0.0721377	0.0208626
198.6	0.31642	0.072169	0.0213308
198.8	0.316758	0.0726922	0.0220273
199	0.317455	0.0734769	0.0229773
199.2	0.318164	0.0741353	0.023828
199.4	0.318913	0.0744891	0.0243402
199.6	0.319587	0.0744389	0.0244261
199.8	0.320329	0.0741473	0.0243464
200	0.320772	0.0738263	0.0241235
200.2	0.320847	0.0735302	0.0237387
200.4	0.320659	0.0730651	0.0232962
200.6	0.320246	0.0725067	0.0228404
200.8	0.319685	0.0720395	0.0224109
201	0.319216	0.071525	0.0218438
201.2	0.318725	0.070887	0.0209034
201.4	0.318077	0.0702127	0.019706
201.6	0.317313	0.0698166	0.0184234
201.8	0.316425	0.0697414	0.0173583
202	0.315351	0.0699254	0.0164547
202.2	0.314538	0.070366	0.0161275
202.4	0.313804	0.0710112	0.0159623
202.6	0.313041	0.0714734	0.0156892
202.8	0.312148	0.0716626	0.0149521
203	0.311471	0.071832	0.0142115
203.2	0.311127	0.0722223	0.013651
203.4	0.311029	0.072688	0.0133418
203.6	0.310875	0.072999	0.0131425
203.8	0.310775	0.0731041	0.0132956
204	0.310768	0.0728827	0.0137823
204.2	0.310585	0.0723761	0.0142068
204.4	0.310247	0.0716765	0.0144567
204.6	0.310029	0.0709439	0.0148206
204.8	0.309974	0.0702094	0.0152818
205	0.310096	0.0697437	0.0158871
205.2	0.310286	0.0694536	0.0167472
205.4	0.310673	0.0694033	0.0179049
205.6	0.311292	0.0696499	0.01905
205.8	0.312002	0.0699911	0.0200374
206	0.312476	0.0703331	0.020536
206.2	0.312847	0.0707131	0.0206651
206.4	0.313205	0.0711666	0.0206665
206.6	0.313729	0.0717109	0.0208591
206.8	0.31442	0.0723363	0.0210799
207	0.315054	0.0726928	0.0212984
207.2	0.315426	0.0727492	0.0216033
207.4	0.315461	0.0725357	0.0218782
207.6	0.314816	0.0717533	0.0216803
207.8	0.313684	0.0706634	0.0211095
208	0.312278	0.0695774	0.0204939
208.2	0.310965	0.0686492	0.0199387
208.4	0.309859	0.0677543	0.0192408
208.6	0.309081	0.0671002	0.0186601
208.8	0.308257	0.066471	0.018194
209	0.30749	0.0659692	0.0177511
209.2	0.306734	0.0654862	0.017241
209.4	0.306014	0.0650182	0.0169908
209.6	0.305411	0.0648694	0.0170093
209.8	0.30514	0.0650598	0.017271
210	0.305291	0.0655353	0.0178344
210.2	0.305899	0.0663482	0.0185977
210.4	0.306642	0.0675648	0.0194507
210.6	0.307439	0.0688269	0.0205398
210.8	0.308215	0.0701485	0.0218975
211	0.308807	0.0713021	0.023023
211.2	0.30902	0.0721877	0.0238388
211.4	0.309311	0.0728353	0.0243314
211.6	0.30966	0.0733981	0.0243179
211.8	0.310234	0.0737602	0.0237964
212	0.311042	0.0738506	0.0230766
212.2	0.311991	0.0734727	0.0221787
212.4	0.312738	0.0727085	0.0211955
212.6	0.313208	0.0715797	0.0202326
212.8	0.313341	0.0702467	0.019277
213	0.313109	0.0689967	0.018265
213.2	0.31258	0.0681776	0.0171985
213.4	0.311928	0.0677025	0.0160476
213.6	0.311553	0.0678114	0.0150298
213.8	0.311216	0.0683821	0.0143035
214	0.310762	0.0690497	0.0139681
214.2	0.310231	0.0693642	0.0138528
214.4	0.30953	0.0693947	0.0139132
214.6	0.308236	0.068812	0.0136263
214.8	0.306734	0.0680006	0.0130265
215	0.305326	0.0672286	0.0120901
215.2	0.304103	0.0668755	0.0113406
215.4	0.302892	0.0666784	0.0108403
215.6	0.301831	0.0665946	0.0108015
215.8	0.300699	0.0662249	0.01097
216	0.299494	0.0659128	0.0115387
216.2	0.29834	0.0658063	0.0121952
216.4	0.297549	0.0660316	0.012901
216.6	0.29702	0.0664846	0.0134599
216.8	0.296811	0.0672365	0.0139276
217	0.296837	0.0679146	0.0141154
217.2	0.297007	0.068382	0.0141807
217.4	0.296854	0.0684431	0.0141922
217.6	0.296298	0.0681059	0.0142073
217.8	0.295645	0.0675744	0.0142912
218	0.295172	0.0670649	0.0145555
218.2	0.294748	0.0665119	0.0146181
218.4	0.294794	0.0663194	0.0144964
218.6	0.295344	0.0666969	0.0145774
218.8	0.295918	0.0673683	0.0149306
219	0.296198	0.0681778	0.0153158
219.2	0.296319	0.0690292	0.0158748
219.4	0.296209	0.0697851	0.0165126
219.6	0.296062	0.0705052	0.0170128
219.8	0.296198	0.0711876	0.0172891
220	0.296684	0.0717446	0.0175018
220.2	0.297407	0.0722674	0.0176045
220.4	0.297978	0.0725012	0.0174064
220.6	0.298261	0.0723689	0.0169115
220.8	0.298033	0.0720379	0.0163204
221	0.297171	0.0714367	0.0155115
221.2	0.295885	0.0706108	0.014581
221.4	0.294951	0.0699604	0.01384
221.6	0.294521	0.069551	0.0133451
221.8	0.294497	0.0693044	0.0128732
222	0.295062	0.0694167	0.0125841
222.2	0.296021	0.069962	0.0128685
222.4	0.296813	0.070517	0.0134565
222.6	0.29746	0.070999	0.0140948
222.8	0.297921	0.0712346	0.0147274
223	0.298276	0.0713043	0.0153938
223.2	0.298659	0.0713233	0.0160187
223.4	0.299455	0.0715471	0.0167797
223.6	0.300569	0.0718277	0.0176346
223.8	0.301989	0.0720643	0.0184133
224	0.303063	0.0718176	0.0187198
224.2	0.303803	0.0711818	0.0186681
224.4	0.303906	0.0701053	0.018302
224.6	0.30331	0.068656	0.0176549
224.8	0.302263	0.0673149	0.0169718
225	0.301277	0.0665221	0.0168033
225.2	0.300379	0.0660624	0.0168118
225.4	0.299724	0.0659808	0.0170061
225.6	0.299443	0.0665694	0.0177131
225.8	0.299419	0.0674999	0.0189073
226	0.299434	0.0684262	0.0200533
226.2	0.299343	0.0692908	0.0209815
226.4	0.299098	0.0701054	0.0217434
226.6	0.298969	0.0707183	0.0223565
226.8	0.298874	0.071213	0.0228769
227	0.298811	0.0713471	0.0231409
227.2	0.298768	0.0710138	0.0230904
227.4	0.298728	0.0702527	0.0224789
227.6	0.298267	0.0690897	0.0212837
227.8	0.29748	0.0676913	0.0198296
228	0.296508	0.0664398	0.0184568
228.2	0.295448	0.0653027	0.0171971
228.4	0.294465	0.0642962	0.016112
228.6	0.29366	0.0635019	0.0153715
228.8	0.293275	0.0629943	0.014705
229	0.293314	0.0628325	0.0143363
229.2	0.293695	0.0632602	0.0143891
229.4	0.294118	0.0639746	0.0147032
229.6	0.294514	0.064866	0.0151248
229.8	0.294784	0.065826	0.0156333
230	0.29497	0.0666572	0.0161053
230.2	0.29522	0.067118	0.0164709
230.4	0.295523	0.0674835	0.0169433
230.6	0.295875	0.067736	0.0172129
230.8	0.296444	0.0680551	0.0173322
231	0.297174	0.068601	0.0171845
231.2	0.297756	0.0693438	0.0169268
231.4	0.298222	0.0701153	0.0167081
231.6	0.298682	0.0707609	0.0166049
231.8	0.29905	0.0709011	0.016462
232	0.299326	0.0705798	0.0164259
232.2	0.299431	0.0700576	0.0165574
232.4	0.299618	0.0696237	0.0168214
232.6	0.29978	0.0693291	0.0174295
232.8	0.299616	0.0692336	0.0182488
233	0.299111	0.0691658	0.0190155
233.2	0.298535	0.0692185	0.0196813
233.4	0.297879	0.069173	0.0202003
233.6	0.297241	0.0689372	0.0205237
233.8	0.29668	0.0686189	0.0207656
234	0.29638	0.0685878	0.0212868
234.2	0.296189	0.0684892	0.0218086
234.4	0.295923	0.0682156	0.0220694
234.6	0.295428	0.0679837	0.0218707
234.8	0.294734	0.0677733	0.021171
235	0.293773	0.0672549	0.0200462
235.2	0.292526	0.0665208	0.0187573
235.4	0.291288	0.0659042	0.0176453
235.6	0.29006	0.0653984	0.0167416
235.8	0.288953	0.0649731	0.0163457
236	0.288044	0.0648636	0.0163502
236.2	0.287624	0.0650182	0.0168344
236.4	0.287297	0.0651262	0.0173463
236.6	0.287391	0.0651072	0.0179952
236.8	0.288035	0.0652149	0.0189276
237	0.289125	0.0651603	0.0200589
237.2	0.29042	0.0650381	0.0211789
237.4	0.291772	0.0649199	0.0222446
237.6	0.292955	0.0648176	0.0232278
237.8	0.29357	0.0642742	0.0237674
238	0.293394	0.063495	0.0236011
238.2	0.292536	0.0627612	0.0229228
238.4	0.291354	0.0622562	0.021991
238.6	0.289858	0.0617685	0.0209098
238.8	0.288323	0.0616577	0.0196996
239	0.287078	0.0620139	0.0185037
239.2	0.286121	0.062597	0.0173361
239.4	0.285751	0.0632698	0.0164096
239.6	0.286045	0.0643216	0.0156156
239.8	0.286996	0.0655679	0.0150418
240	0.288178	0.0667785	0.0147623
240.2	0.289609	0.0678205	0.0146083
240.4	0.290871	0.0685981	0.0145506
240.6	0.291788	0.0689486	0.0145171
240.8	0.292108	0.0687178	0.0142886
241	0.292014	0.0679957	0.0139169
241.2	0.291224	0.0670388	0.0137438
241.4	0.289845	0.0659174	0.013704
241.6	0.288031	0.0648164	0.0137695
241.8	0.286148	0.0638986	0.0140337
242	0.284641	0.0633899	0.0145481
242.2	0.28395	0.0630987	0.0150443
242.4	0.284218	0.0632555	0.0155396
242.6	0.285132	0.0637428	0.0160345
242.8	0.286495	0.0645001	0.0166636
243	0.288187	0.0652394	0.0172176
243.2	0.28991	0.0658792	0.0177722
243.4	0.291206	0.0662919	0.018211
243.6	0.292178	0.0664579	0.0186009
243.8	0.292945	0.0663131	0.0187209
244	0.293406	0.0658207	0.0189773
244.2	0.293565	0.065341	0.0190854
244.4	0.293455	0.0647754	0.0189939
244.6	0.293242	0.0643436	0.0187851
244.8	0.292878	0.0644536	0.0187636
245	0.292315	0.0649508	0.0185656
245.2	0.291861	0.0655715	0.0184823
245.4	0.291768	0.0661245	0.0184307
245.6	0.291916	0.0666512	0.0184723
245.8	0.292052	0.0668447	0.0184163
246	0.291871	0.066954	0.0184452
246.2	0.290787	0.0668212	0.0181875
246.4	0.288887	0.0665643	0.0178732
246.6	0.28657	0.0659142	0.0172772
246.8	0.284053	0.0649722	0.0164534
247	0.281666	0.0640198	0.0154496
247.2	0.279932	0.0632841	0.0144972
247.4	0.278945	0.062829	0.0136862
247.6	0.278463	0.0628208	0.0134445
247.8	0.27836	0.0633465	0.013483
248	0.278823	0.0641865	0.0137927
248.2	0.279983	0.065545	0.0145457
248.4	0.281772	0.0675414	0.0159552
248.6	0.283839	0.0696611	0.0176557
248.8	0.286077	0.0714244	0.0195761
249	0.287919	0.0726587	0.0212767
249.2	0.288899	0.0733129	0.0227067
249.4	0.289014	0.0732152	0.0236627
249.6	0.288457	0.0725929	0.0239934
249.8	0.287456	0.0716553	0.023861
250	0.286505	0.0706095	0.0236881
250.2	0.285981	0.0692609	0.0233573
250.4	0.285523	0.067756	0.0226614
250.6	0.285195	0.0664012	0.0218489
250.8	0.284914	0.065241	0.020908
251	0.284557	0.0642487	0.0199219
251.2	0.28392	0.0634807	0.0189333
251.4	0.283367	0.0630926	0.0180282
251.6	0.283285	0.0631963	0.0173438
251.8	0.283644	0.0638541	0.0171795
252	0.284057	0.0648563	0.0172735
252.2	0.284104	0.0658488	0.0172943
252.4	0.283555	0.0665742	0.0171581
252.6	0.282334	0.0669206	0.0170206
252.8	0.280757	0.0669468	0.0170253
253	0.279245	0.0666364	0.0171253
253.2	0.278358	0.0663227	0.0175303
253.4	0.278362	0.0661099	0.0184842
253.6	0.279015	0.065849	0.0197022
253.8	0.280102	0.0653569	0.0206526
254	0.281274	0.0648737	0.0212681
254.2	0.282418	0.0644089	0.0216231
254.4	0.283313	0.0638934	0.0214516
254.6	0.284021	0.0634021	0.0208081
254.8	0.284645	0.0630744	0.0198736
255	0.285609	0.0629946	0.0190807
255.2	0.286645	0.0629503	0.0182699
255.4	0.28748	0.0629554	0.0175746
255.6	0.287672	0.0628642	0.0166755
255.8	0.287075	0.0625784	0.0157609
256	0.285806	0.0621306	0.0150326
256.2	0.284334	0.0616087	0.0147354
256.4	0.282925	0.0610564	0.0147574
256.6	0.28204	0.0607091	0.0151494
256.8	0.281755	0.0607862	0.0157687
257	0.281759	0.0610044	0.0161291
257.2	0.281792	0.0613644	0.0163133
257.4	0.281879	0.0618349	0.0162652
257.6	0.28194	0.0623545	0.0161648
257.8	0.282039	0.0628072	0.0160775
258	0.282228	0.0632432	0.0159613
258.2	0.282539	0.0636782	0.0156256
258.4	0.282925	0.0641093	0.0151883
258.6	0.283094	0.0644289	0.0149162
258.8	0.282807	0.0646588	0.0146079
259	0.282114	0.0649799	0.0142974
259.2	0.281129	0.0653491	0.0140381
259.4	0.280129	0.0658154	0.0141021
259.6	0.279592	0.0664509	0.0143461
259.8	0.279548	0.0670138	0.0147032
260	0.279658	0.0671729	0.0151939
260.2	0.279976	0.0672912	0.0159371
260.4	0.280229	0.0674051	0.0166995
260.6	0.28017	0.0673622	0.0174986
260.8	0.279967	0.0673429	0.0186451
261	0.279819	0.0675371	0.0199777
261.2	0.279649	0.0677233	0.0214026
261.4	0.279492	0.0677679	0.022883
261.6	0.279296	0.0678305	0.0241295
261.8	0.279085	0.0679444	0.0250783
262	0.278949	0.0681744	0.0260359
262.2	0.278849	0.0686364	0.0269576
262.4	0.278901	0.0694847	0.0277202
262.6	0.279083	0.0705448	0.0283604
262.8	0.279211	0.0716332	0.0287492
263	0.279328	0.0725008	0.0286161
263.2	0.279442	0.0728765	0.0279333
263.4	0.279204	0.0721808	0.0266093
263.6	0.278707	0.0704988	0.0249566
263.8	0.27811	0.0683881	0.0232655
264	0.277274	0.0660884	0.0217539
264.2	0.276129	0.0636584	0.0204031
264.4	0.275021	0.0616362	0.0193843
264.6	0.27399	0.0602549	0.0184992
264.8	0.273169	0.0592722	0.0178336
265	0.272713	0.0586118	0.0172727
265.2	0.272687	0.058523	0.0168195
265.4	0.273145	0.0588907	0.0166067
265.6	0.274072	0.0596892	0.0166654
265.8	0.275225	0.0607186	0.0166642
266	0.276232	0.061809	0.0166875
266.2	0.277008	0.0626575	0.0168792
266.4	0.27733	0.0632042	0.0170276
266.6	0.277221	0.0633406	0.0170184
266.8	0.276594	0.0629895	0.0169116
267	0.275682	0.0621611	0.0167314
267.2	0.274701	0.0612686	0.0166419
267.4	0.273782	0.0606121	0.0165977
267.6	0.272984	0.0602049	0.0166442
267.8	0.272271	0.0602426	0.0167391
268	0.27159	0.0608959	0.0170299
268.2	0.270914	0.0618966	0.0172014
268.4	0.27044	0.0630329	0.017557
268.6	0.270088	0.0642541	0.0178936
268.8	0.270048	0.0655779	0.018256
269	0.270548	0.0669148	0.0184872
269.2	0.271401	0.0680223	0.0186579
269.4	0.272332	0.0687944	0.0187422
269.6	0.273153	0.0691817	0.0191589
269.8	0.273792	0.069189	0.020016
270	0.273889	0.0687236	0.0207919
270.2	0.273585	0.0680894	0.0215242
270.4	0.273045	0.0672543	0.0221824
270.6	0.272467	0.0663608	0.022642
270.8	0.271909	0.0654044	0.0225046
271	0.271453	0.0647062	0.0219348
271.2	0.270963	0.0641827	0.0211584
271.4	0.270354	0.0638725	0.0203114
271.6	0.269775	0.0636371	0.0194869
271.8	0.269445	0.0635198	0.01879
272	0.269644	0.063579	0.0185291
272.2	0.270377	0.0638796	0.0183552
272.4	0.271402	0.0644194	0.0180943
272.6	0.272454	0.0649792	0.017447
272.8	0.273394	0.0653843	0.0168401
273	0.274044	0.0657143	0.0164122
273.2	0.274373	0.0657819	0.0161708
273.4	0.274602	0.0656438	0.0161859
273.6	0.274701	0.0652674	0.016478
273.8	0.274568	0.0649757	0.0170992
274	0.274253	0.0645811	0.0177814
274.2	0.273655	0.0642493	0.0184561
274.4	0.272811	0.0640107	0.0187222
274.6	0.272	0.0643201	0.018769
274.8	0.271402	0.0647927	0.01866
275	0.271095	0.0652059	0.0185807
275.2	0.271335	0.0657073	0.0187743
275.4	0.272051	0.0664231	0.0194583
275.6	0.272985	0.0671813	0.0206064
275.8	0.273839	0.0678441	0.0216804
276	0.274097	0.0682578	0.0223402
276.2	0.273728	0.0681578	0.0222465
276.4	0.272942	0.0675462	0.0217026
276.6	0.271892	0.066421	0.0207328
276.8	0.270779	0.0649586	0.0196872
277	0.270017	0.063527	0.0189754
277.2	0.269425	0.0621335	0.0185941
277.4	0.268756	0.0608562	0.0182287
277.6	0.26809	0.0597336	0.0177443
277.8	0.267264	0.0587799	0.0169848
278	0.26633	0.0579195	0.0157328
278.2	0.26562	0.057343	0.0143974
278.4	0.265237	0.0568292	0.013466
278.6	0.265118	0.0563083	0.0130977
278.8	0.265432	0.0559524	0.0133198
279	0.265915	0.0555944	0.0138679
279.2	0.266383	0.0551609	0.0145852
279.4	0.266708	0.0546897	0.0148985
279.6	0.266428	0.0541709	0.0146443
279.8	0.265654	0.0537447	0.0139546
280	0.264793	0.0536029	0.0133182
280.2	0.264145	0.0536775	0.0128197
280.4	0.263587	0.054157	0.0125822
280.6	0.2635	0.055106	0.0125751
280.8	0.263743	0.0563621	0.0125588
281	0.263988	0.0577667	0.0123267
281.2	0.264136	0.0594054	0.0119027
281.4	0.26442	0.0609632	0.0114243
281.6	0.264915	0.0623702	0.0109941
281.8	0.265642	0.0634858	0.010825
282	0.266663	0.0643673	0.0111179
282.2	0.267611	0.0648259	0.0116776
282.4	0.268303	0.0647989	0.0122564
282.6	0.268609	0.0641772	0.0127083
282.8	0.268582	0.0632109	0.0132618
283	0.268225	0.06204	0.0137546
283.2	0.267699	0.0608378	0.0143064
283.4	0.267238	0.0598421	0.015024
283.6	0.266914	0.0590915	0.0159372
283.8	0.266676	0.0585715	0.0166384
284	0.266302	0.058226	0.0170782
284.2	0.265626	0.0578648	0.0170593
284.4	0.264803	0.0576024	0.0167473
284.6	0.263932	0.0574294	0.0163331
284.8	0.263146	0.0573642	0.0159932
285	0.262722	0.0572533	0.0157739
285.2	0.262663	0.0570765	0.015809
285.4	0.26276	0.0566464	0.0160654
285.6	0.263077	0.0562191	0.0165524
285.8	0.263471	0.0556814	0.0172829
286	0.263705	0.0550545	0.0181387
286.2	0.263816	0.0544621	0.0189966
286.4	0.26374	0.0539748	0.0197629
286.6	0.26341	0.0536375	0.0201029
286.8	0.26287	0.0535997	0.0200439
287	0.262366	0.0539374	0.0197098
287.2	0.261976	0.0545634	0.0190896
287.4	0.261574	0.0554597	0.0180911
287.6	0.260958	0.056332	0.0170307
287.8	0.260231	0.057222	0.0159819
288	0.25969	0.0583343	0.0153862
288.2	0.259207	0.0595218	0.0152021
288.4	0.258946	0.0605927	0.0155452
288.6	0.259064	0.0614715	0.0160728
288.8	0.259461	0.0617062	0.0164478
289	0.26009	0.0612935	0.0163445
289.2	0.26113	0.0605313	0.016152
289.4	0.262318	0.0596185	0.0159417
289.6	0.263278	0.0585212	0.0156462
289.8	0.263965	0.0575035	0.015209
290	0.26439	0.0566103	0.0147857
290.2	0.264561	0.0558222	0.0141719
290.4	0.264619	0.0550464	0.0135188
290.6	0.264871	0.0544406	0.0130673
290.8	0.265143	0.0541011	0.0128537
291	0.265203	0.0542507	0.0128247
291.2	0.265104	0.0550296	0.0131026
291.4	0.265092	0.0565488	0.0136078
291.6	0.26493	0.0584547	0.0142759
291.8	0.264572	0.0603179	0.0148115
292	0.264132	0.0618097	0.0150409
292.2	0.263667	0.0628236	0.014713
292.4	0.263188	0.0632515	0.0138222
292.6	0.263004	0.0636292	0.0128405
292.8	0.263123	0.0640462	0.0122278
293	0.263316	0.0644834	0.0119386
293.2	0.263614	0.064682	0.0120399
293.4	0.264068	0.0649265	0.0124976
293.6	0.264777	0.0649732	0.013183
293.8	0.26538	0.0648354	0.0139038
294	0.265734	0.0644225	0.0146755
294.2	0.26587	0.064147	0.0155907
294.4	0.265716	0.0639778	0.016527
294.6	0.264928	0.0638574	0.0172393
294.8	0.263965	0.0637621	0.0177886
295	0.263085	0.0635696	0.0181984
295.2	0.262063	0.0630366	0.0183929
295.4	0.260979	0.0621428	0.0183782
295.6	0.260177	0.06126	0.0183184
295.8	0.259974	0.0606542	0.0183799
296	0.260099	0.0604731	0.0186213
296.2	0.260362	0.0605824	0.0190877
296.4	0.260444	0.0606463	0.0194313
296.6	0.260382	0.0605703	0.0194994
296.8	0.26012	0.0602579	0.0191523
297	0.259782	0.0600267	0.0184338
297.2	0.259729	0.0600483	0.0176544
297.4	0.259872	0.0607243	0.0173415
297.6	0.26009	0.0615703	0.01739
297.8	0.260391	0.0626318	0.0178355
298	0.260889	0.0635481	0.0184139
298.2	0.261311	0.0643032	0.0187877
298.4	0.261913	0.0645422	0.0189067
298.6	0.262794	0.0647366	0.0191558
298.8	0.263952	0.0650423	0.0195531
299	0.265498	0.0654592	0.0199824
299.2	0.267219	0.0660458	0.020442
299.4	0.269089	0.0669775	0.0208848
299.6	0.27045	0.0679276	0.0210708
299.8	0.270905	0.0683152	0.0208077
300	0.270347	0.0682393	0.0201723
300.2	0.269222	0.067832	0.0193366
300.4	0.267527	0.0669908	0.0183727
300.6	0.265691	0.0659615	0.0176653
300.8	0.26409	0.065077	0.0174109
301	0.262622	0.0643178	0.0176416
301.2	0.261338	0.0633482	0.01798
301.4	0.26009	0.0623229	0.0184502
301.6	0.258913	0.061261	0.0185587
301.8	0.257615	0.0603128	0.0182846
302	0.256344	0.0593694	0.0176794
302.2	0.255261	0.0587373	0.0171494
302.4	0.254775	0.0585982	0.0165804
302.6	0.254658	0.0587082	0.015844
302.8	0.254669	0.059041	0.0150377
303	0.254988	0.059653	0.0144108
303.2	0.255299	0.0602946	0.0139161
303.4	0.255403	0.0606078	0.0135894
303.6	0.255488	0.0608284	0.013807
303.8	0.255845	0.0609132	0.0144303
304	0.256164	0.0606204	0.0151141
304.2	0.256681	0.060082	0.0158207
304.4	0.257108	0.0593932	0.0162277
304.6	0.257411	0.058606	0.0162861
304.8	0.257544	0.0578278	0.0161263
305	0.257443	0.0572567	0.0160431
305.2	0.256944	0.0569312	0.0158493
305.4	0.256219	0.0568902	0.0154821
305.6	0.255523	0.0570493	0.0148557
305.8	0.255017	0.0572664	0.0141997
306	0.254814	0.0576585	0.0135377
306.2	0.25456	0.0579908	0.0128286
306.4	0.254288	0.0582633	0.0123113
306.6	0.254031	0.0585645	0.0123202
306.8	0.253735	0.0589381	0.0126565
307	0.25337	0.0592052	0.0130856
307.2	0.253018	0.0594253	0.0136813
307.4	0.252779	0.0595767	0.014286
307.6	0.252505	0.0595156	0.0146066
307.8	0.252292	0.0593122	0.0147015
308	0.251905	0.0591016	0.0146729
308.2	0.251568	0.0588785	0.0145349
308.4	0.251184	0.0586618	0.0144668
308.6	0.250951	0.0584888	0.0146242
308.8	0.250698	0.0582319	0.0148329
309	0.250885	0.0579349	0.015002
309.2	0.251597	0.0576949	0.0153657
309.4	0.25273	0.0575004	0.0161627
309.6	0.253874	0.0572118	0.0171064
309.8	0.255042	0.0570037	0.0181068
310	0.256095	0.0567691	0.0191943
310.2	0.256888	0.0565115	0.0201088
310.4	0.257287	0.0561231	0.0204242
310.6	0.257311	0.0557745	0.0201589
310.8	0.256914	0.0553594	0.019514
311	0.25625	0.0550481	0.0184914
311.2	0.25522	0.0549253	0.0172575
311.4	0.254072	0.0552071	0.0160996
311.6	0.252992	0.0556978	0.0151082
311.8	0.251903	0.0561195	0.0140614
312	0.250724	0.0564039	0.0130818
312.2	0.249843	0.05649	0.0123023
312.4	0.249296	0.0562866	0.0117643
312.6	0.249068	0.0559419	0.0115631
312.8	0.249164	0.0558753	0.0117615
313	0.249472	0.0561156	0.0123465
313.2	0.249912	0.0566052	0.0131387
313.4	0.250595	0.057393	0.0139581
313.6	0.251411	0.0584064	0.0144771
313.8	0.25229	0.0593579	0.0146081
314	0.253061	0.0600302	0.0143639
314.2	0.253547	0.0604016	0.0138948
314.4	0.253604	0.0604585	0.0132253
314.6	0.253302	0.0603991	0.0124037
314.8	0.252725	0.060299	0.0117378
315	0.252146	0.0603353	0.0114206
315.2	0.251735	0.0605072	0.0113473
315.4	0.251331	0.0606029	0.011419
315.6	0.250949	0.0604892	0.0114882
315.8	0.250755	0.060212	0.0116543
316	0.250591	0.0599526	0.0117553
316.2	0.250474	0.0598222	0.0117143
316.4	0.250444	0.0599383	0.0117397
316.6	0.250579	0.0603868	0.0123296
316.8	0.250908	0.0611246	0.0131932
317	0.251712	0.0619847	0.0140172
317.2	0.252626	0.0626828	0.0149141
317.4	0.253647	0.0630922	0.0157908
317.6	0.25472	0.0630839	0.0164622
317.8	0.255745	0.06274	0.0169659
318	0.256405	0.0619813	0.0173398
318.2	0.256848	0.0612298	0.0173911
318.4	0.257241	0.06068	0.0174393
318.6	0.257622	0.0604268	0.0174397
318.8	0.257876	0.0602623	0.0171374
319	0.25796	0.0599984	0.0165238
319.2	0.257914	0.0594987	0.0156741
319.4	0.257858	0.0589204	0.0147751
319.6	0.257723	0.0585602	0.0137514
319.8	0.257733	0.0583936	0.0129622
320	0.257737	0.0584165	0.0126978
320.2	0.257781	0.0586864	0.0128929
320.4	0.257733	0.0589091	0.012944
320.6	0.257741	0.0590128	0.0131063
320.8	0.257426	0.0588193	0.0133395
321	0.257175	0.0586448	0.0134877
321.2	0.256979	0.0584938	0.0139673
321.4	0.25674	0.0584679	0.0147642
321.6	0.256222	0.0583675	0.0155755
321.8	0.255709	0.0587102	0.0163887
322	0.255007	0.059098	0.017466
322.2	0.253983	0.059111	0.0182793
322.4	0.252751	0.0588472	0.0189986
322.6	0.251651	0.0585173	0.0200357
322.8	0.250755	0.0581197	0.021402
323	0.250218	0.0580133	0.0228225
323.2	0.250167	0.0584496	0.0241791
323.4	0.250497	0.0591466	0.0254117
323.6	0.250917	0.0597663	0.0260838
323.8	0.251331	0.0601085	0.0259035
324	0.251758	0.0600188	0.0248905
324.2	0.252051	0.059684	0.0233652
324.4	0.252308	0.0591979	0.0215651
324.6	0.252488	0.0589653	0.0199392
324.8	0.252612	0.0590253	0.0188244
325	0.252629	0.0594542	0.0179257
325.2	0.252634	0.0601038	0.0174081
325.4	0.252418	0.0610361	0.0171612
325.6	0.252033	0.0617434	0.0169859
325.8	0.251436	0.0622239	0.0166636
326	0.250752	0.0626521	0.0165463
326.2	0.249922	0.062899	0.0163739
326.4	0.249171	0.0629091	0.01611
326.6	0.248625	0.0628389	0.015614
326.8	0.248382	0.0625193	0.0148155
327	0.248372	0.061778	0.0138333
327.2	0.248609	0.060578	0.0126805
327.4	0.248993	0.0590273	0.0114805
327.6	0.249466	0.0573797	0.0104048
327.8	0.24977	0.0561012	0.00974547
328	0.249819	0.0551092	0.00951563
328.2	0.24953	0.0544638	0.00977609
328.4	0.249166	0.0540996	0.01047
328.6	0.248547	0.0539036	0.0114231
328.8	0.247858	0.053694	0.0125963
329	0.247012	0.0536436	0.0135615
329.2	0.246358	0.0537405	0.0143139
329.4	0.245557	0.0539867	0.0147425
329.6	0.244569	0.0543098	0.0148259
329.8	0.243607	0.0546629	0.0144005
330	0.243033	0.0547895	0.0138108
330.2	0.242658	0.0547364	0.0128061
330.4	0.24255	0.0543699	0.0113779
330.6	0.243105	0.0540998	0.010033
330.8	0.244092	0.0539015	0.00894439
331	0.245119	0.0540812	0.00827376
331.2	0.246192	0.0546319	0.00829775
331.4	0.247135	0.0554441	0.0089035
331.6	0.247635	0.0559476	0.0096008
331.8	0.247746	0.0560272	0.0102109
332	0.247836	0.0558661	0.0108429
332.2	0.247876	0.0555867	0.0114402
332.4	0.247966	0.0555031	0.0121881
332.6	0.248057	0.0556576	0.0130625
332.8	0.248059	0.0559527	0.0141228
333	0.24778	0.0561087	0.014956
333.2	0.247232	0.0562301	0.0155544
333.4	0.246707	0.0562882	0.0158534
333.6	0.246162	0.056186	0.015898
333.8	0.245641	0.0561754	0.0156511
334	0.245108	0.0562477	0.0151878
334.2	0.244888	0.056552	0.0148682
334.4	0.244579	0.0568501	0.0147217
334.6	0.244155	0.057304	0.0148687
334.8	0.243705	0.0577009	0.0151857
335	0.243265	0.0580438	0.0155634
335.2	0.242484	0.058162	0.015627
335.4	0.241646	0.0580539	0.0153088
335.6	0.240949	0.0579143	0.0147032
335.8	0.2404	0.0577169	0.0140396
336	0.23986	0.0575142	0.0134468
336.2	0.239267	0.0571581	0.0128198
336.4	0.23863	0.0568269	0.0122281
336.6	0.23811	0.0563398	0.0118174
336.8	0.237818	0.0558938	0.0116779
337	0.237838	0.0553782	0.0117092
337.2	0.238071	0.0547487	0.0117215
337.4	0.238616	0.0539658	0.0116851
337.6	0.239234	0.0530355	0.0115407
337.8	0.239864	0.0521435	0.0115104
338	0.240261	0.0513244	0.0115264
338.2	0.240589	0.0507442	0.011811
338.4	0.240746	0.0505327	0.0122806
338.6	0.241093	0.0508358	0.0129084
338.8	0.241317	0.0512627	0.0132457
339	0.241788	0.0518193	0.0134468
339.2	0.242588	0.0525586	0.0136367
339.4	0.243671	0.0534668	0.014008
339.6	0.244562	0.0545241	0.0142784
339.8	0.245304	0.0559002	0.0146048
340	0.245819	0.0572848	0.0149544
340.2	0.246151	0.0583544	0.0154665
340.4	0.246387	0.0589727	0.015693
340.6	0.24656	0.0590143	0.0155762
340.8	0.246768	0.0586494	0.0151702
341	0.247032	0.0582326	0.014844
341.2	0.247158	0.0580265	0.0147879
341.4	0.247035	0.0582643	0.0151732
341.6	0.246613	0.0587008	0.0158003
341.8	0.245983	0.0591752	0.0166244
342	0.245256	0.0596412	0.0174377
342.2	0.244711	0.0600332	0.0181202
342.4	0.244432	0.0601943	0.0187371
342.6	0.244711	0.0604769	0.0194873
342.8	0.245208	0.0607376	0.0201094
343	0.245752	0.0609789	0.0203836
343.2	0.246096	0.0611728	0.019974
343.4	0.246208	0.061357	0.0190156
343.6	0.246193	0.0613876	0.0178272
343.8	0.246164	0.0610656	0.0165779
344	0.245983	0.0603249	0.0152516
344.2	0.245834	0.0594241	0.0141603
344.4	0.245872	0.0585804	0.0134238
344.6	0.245966	0.0577198	0.0131182
344.8	0.246173	0.0571387	0.0133054
345	0.246447	0.0567487	0.0137567
345.2	0.246452	0.0560254	0.0141814
345.4	0.246271	0.054965	0.0146044
345.6	0.246065	0.0537521	0.0149214
345.8	0.245752	0.0523962	0.0149381
346	0.245378	0.0512281	0.015021
346.2	0.245001	0.05053	0.0150715
346.4	0.244527	0.0501096	0.0148631
346.6	0.243964	0.0499173	0.0142768
346.8	0.243389	0.0499364	0.0135727
347	0.242986	0.0501032	0.0128136
347.2	0.243016	0.0503761	0.0123748
347.4	0.243163	0.0505747	0.0120819
347.6	0.243325	0.0510495	0.0121866
347.8	0.243745	0.0518739	0.0127977
348	0.244464	0.0528016	0.0138149
348.2	0.245267	0.053634	0.0151243
348.4	0.246003	0.054527	0.0165557
348.6	0.246559	0.0550346	0.0177734
348.8	0.246706	0.0550266	0.0185359
349	0.246337	0.0546774	0.018794
349.2	0.245544	0.0542153	0.0186587
349.4	0.244628	0.0537943	0.0183408
349.6	0.243594	0.053693	0.0180917
349.8	0.242718	0.0539337	0.0177745
350	0.242076	0.054354	0.0175127
350.2	0.24154	0.0547804	0.0171488
350.4	0.241169	0.0550736	0.0168844
350.6	0.241029	0.0551034	0.0163654
350.8	0.240991	0.0550658	0.0158075
351	0.240985	0.0553343	0.0154128
351.2	0.241168	0.0559971	0.0152516
351.4	0.24134	0.0566742	0.0152857
351.6	0.241361	0.0571953	0.0154022
351.8	0.241246	0.0574467	0.0155021
352	0.241037	0.0573407	0.0153521
352.2	0.240853	0.0569569	0.0150142
352.4	0.240639	0.0566193	0.0143407
352.6	0.240476	0.05652	0.0136733
352.8	0.240374	0.056669	0.013222
353	0.240495	0.0571088	0.0130188
353.2	0.240433	0.0578897	0.0131361
353.4	0.240342	0.0588728	0.0138338
353.6	0.240096	0.0598417	0.0149142
353.8	0.239671	0.0607103	0.016113
354	0.23896	0.0612083	0.0173949
354.2	0.238231	0.061021	0.0183492
354.4	0.23744	0.0602027	0.0187357
354.6	0.236635	0.0589014	0.0188326
354.8	0.23597	0.057187	0.0187098
355	0.235353	0.0552088	0.0185172
355.2	0.234973	0.053489	0.0182647
355.4	0.23505	0.0522733	0.0181629
355.6	0.235456	0.0515557	0.0179674
355.8	0.235972	0.0512601	0.0175242
356	0.236345	0.0512759	0.0165805
356.2	0.23649	0.0513369	0.0154403
356.4	0.236231	0.0514881	0.0141786
356.6	0.2361	0.052092	0.0132969
356.8	0.235947	0.053158	0.0129885
357	0.236006	0.0544237	0.0131657
357.2	0.236191	0.055902	0.0135734
357.4	0.236715	0.0573783	0.0142165
357.6	0.237105	0.0583025	0.0147543
357.8	0.237508	0.058608	0.0151136
358	0.238011	0.0586437	0.0155595
358.2	0.238597	0.0584626	0.0161647
358.4	0.239212	0.0580604	0.016771
358.6	0.239968	0.0577112	0.017248
358.8	0.240859	0.05743	0.0175978
359	0.241575	0.0570459	0.017705
359.2	0.241845	0.0563004	0.0174374
359.4	0.241654	0.0551418	0.0166943
359.6	0.240987	0.0535052	0.0156085
359.8	0.240061	0.0516706	0.0143522
360	0.239165	0.0499089	0.0130714
360.2	0.238482	0.0484951	0.0121289
360.4	0.23775	0.0475183	0.0114932
360.6	0.237088	0.0471094	0.0110215
360.8	0.236491	0.0472446	0.0108328
361	0.236023	0.0478384	0.0110839
361.2	0.235436	0.0487506	0.0116117
361.4	0.235044	0.0500425	0.0124822
361.6	0.235005	0.0516185	0.013495
361.8	0.23505	0.0531469	0.0141767
362	0.234834	0.0543878	0.0141806
362.2	0.234604	0.0555049	0.0136921
362.4	0.234334	0.0564495	0.0129615
362.6	0.233569	0.0568635	0.0121292
362.8	0.232435	0.0567473	0.0114078
363	0.2314	0.0561857	0.0108264
363.2	0.230628	0.0552693	0.0102657
363.4	0.22992	0.05395	0.00960821
363.6	0.229279	0.0525621	0.00882675
363.8	0.228532	0.0512467	0.00777897
364	0.227774	0.0502229	0.00645167
364.2	0.22709	0.0491521	0.00482645
364.4	0.226697	0.0480121	0.00305832
364.6	0.2266	0.0468409	0.00145449
364.8	0.226799	0.0456872	0.000247501
365	0.227157	0.0446871	-0.000467427
365.2	0.227773	0.0441086	-0.00066509
365.4	0.228377	0.0441029	-0.000442599
365.6	0.228858	0.0445843	8.66e-05
365.8	0.229354	0.0455635	0.00108621
366	0.229876	0.0466585	0.00249412
366.2	0.23003	0.0476266	0.00416527
366.4	0.230048	0.0485476	0.00602684
366.6	0.230445	0.0495781	0.00815249
366.8	0.231307	0.0507766	0.0103182
367	0.232407	0.0521593	0.0123758
367.2	0.233572	0.0537864	0.014004
367.4	0.234742	0.0552825	0.014984
367.6	0.235653	0.0562836	0.0150783
367.8	0.23609	0.0563585	0.0141338
368	0.236175	0.0557129	0.0125478
368.2	0.236129	0.0546991	0.010812
368.4	0.235938	0.0535319	0.00917945
368.6	0.235609	0.0525366	0.00782152
368.8	0.235397	0.0521056	0.00697009
369	0.235173	0.0521851	0.00648898
369.2	0.234884	0.0523803	0.00626918
369.4	0.234569	0.0524977	0.00618141
369.6	0.23459	0.0524738	0.00636547
369.8	0.234775	0.0524791	0.00692696
370	0.235095	0.0524649	0.00776228
370.2	0.235741	0.0526584	0.00902763
370.4	0.236576	0.0530953	0.0106792
370.6	0.237162	0.0537442	0.0125037
370.8	0.237118	0.0542264	0.0141968
371	0.236663	0.0544983	0.0157221
371.2	0.235587	0.0542188	0.0165849
371.4	0.23409	0.0535326	0.0168226
371.6	0.232667	0.0526234	0.0167127
371.8	0.231857	0.0519534	0.0163077
372	0.231266	0.0512391	0.0155154
372.2	0.230969	0.0506532	0.0146307
372.4	0.231103	0.0502944	0.0138872
372.6	0.231679	0.0502126	0.0133187
372.8	0.232682	0.0501875	0.0129132
373	0.234354	0.0503562	0.0128291
373.2	0.236706	0.0508053	0.013158
373.4	0.239018	0.0513408	0.0135211
373.6	0.240724	0.051843	0.0136213
373.8	0.241662	0.0522999	0.0137265
374	0.241821	0.0528881	0.0138982
374.2	0.241264	0.0536083	0.0141187
374.4	0.240269	0.0544074	0.0144946
374.6	0.239054	0.0552783	0.0149232
374.8	0.237647	0.0561623	0.015035
375	0.236204	0.0570405	0.0148184
375.2	0.235058	0.0578594	0.0142658
375.4	0.234293	0.0586353	0.0134904
375.6	0.233648	0.0589395	0.0125317
375.8	0.233096	0.058855	0.0116176
376	0.232851	0.0585883	0.010845
376.2	0.232816	0.058371	0.0103566
376.4	0.232983	0.0579904	0.00990015
376.6	0.233406	0.0574135	0.00938203
376.8	0.23401	0.056572	0.00879278
377	0.234416	0.0554132	0.00817327
377.2	0.234311	0.0539139	0.00754359
377.4	0.233892	0.0526001	0.00728537
377.6	0.233472	0.0517489	0.00769497
377.8	0.23324	0.0513025	0.00873267
378	0.233133	0.051232	0.0101303
378.2	0.233308	0.0516465	0.0116854
378.4	0.233711	0.0523674	0.0132597
378.6	0.234152	0.0533925	0.0146721
378.8	0.234712	0.0545514	0.0159087
379	0.235409	0.0557035	0.0171345
379.2	0.236029	0.0564542	0.0181576
379.4	0.236428	0.0568281	0.0187541
379.6	0.236799	0.0568934	0.0189824
379.8	0.236904	0.056795	0.0188635
380	0.236795	0.0562892	0.0180322
380.2	0.236421	0.0554181	0.0167176
380.4	0.235964	0.0545075	0.0152926
380.6	0.235165	0.0536317	0.0137459
380.8	0.234007	0.0527684	0.0119978
381	0.232557	0.0521725	0.0105502
381.2	0.231113	0.0518078	0.00942633
381.4	0.229647	0.0514519	0.00850714
381.6	0.228335	0.0511585	0.00784519
381.8	0.227224	0.0509391	0.00763214
382	0.226225	0.0506902	0.00752143
382.2	0.225238	0.0504419	0.00741871
382.4	0.22434	0.0499838	0.00731939
382.6	0.223556	0.0492711	0.00731444
382.8	0.222973	0.0483922	0.00715779
383	0.222644	0.0475845	0.006941
383.2	0.22249	0.0468943	0.00680124
383.4	0.222497	0.0465087	0.00673676
383.6	0.222687	0.0465151	0.00680846
383.8	0.222915	0.0470546	0.00692678
384	0.223369	0.0481429	0.00701887
384.2	0.224042	0.0496299	0.00706105
384.4	0.224697	0.0511244	0.00716859
384.6	0.225091	0.0523063	0.00713978
384.8	0.225388	0.0530737	0.00711069
385	0.225455	0.0533703	0.00735843
385.2	0.225444	0.0534336	0.00799599
385.4	0.225401	0.0532266	0.00875119
385.6	0.225489	0.0527477	0.0094056
385.8	0.225592	0.0520401	0.0101087
386	0.225741	0.0510797	0.0107025
386.2	0.225938	0.0499194	0.0110995
386.4	0.226253	0.0489779	0.0113576
386.6	0.22653	0.0484082	0.0116723
386.8	0.226813	0.0481256	0.0120812
387	0.227192	0.0482485	0.0128226
387.2	0.227667	0.0488592	0.0138124
387.4	0.228081	0.0497896	0.0145937
387.6	0.228516	0.0508858	0.0152521
387.8	0.228922	0.0521269	0.0158616
388	0.228963	0.0531035	0.0160206
388.2	0.228522	0.0536895	0.0156184
388.4	0.22796	0.0540548	0.0153818
388.6	0.227458	0.0545515	0.0153883
388.8	0.226966	0.0550173	0.0152807
389	0.226508	0.0553363	0.0149087
389.2	0.226126	0.055315	0.0143798
389.4	0.225612	0.054892	0.0135567
389.6	0.224976	0.0540324	0.0124568
389.8	0.224366	0.0529585	0.0111463
390	0.223934	0.0521116	0.0101344
390.2	0.223591	0.0514734	0.0094107
390.4	0.223417	0.0510862	0.00896374
390.6	0.22328	0.0507124	0.00869003
390.8	0.223031	0.0503123	0.00846384
391	0.222539	0.0498065	0.00795682
391.2	0.222001	0.0495168	0.0073682
391.4	0.221578	0.0495843	0.00677563
391.6	0.221388	0.0499827	0.00613202
391.8	0.22156	0.0507303	0.00590744
392	0.222192	0.051731	0.00616519
392.2	0.222937	0.0527044	0.00657269
392.4	0.223462	0.0533511	0.00699433
392.6	0.223855	0.0538369	0.00764229
392.8	0.224221	0.0541026	0.00834518
393	0.224587	0.0542606	0.00913954
393.2	0.225192	0.0544743	0.0100243
393.4	0.226106	0.054715	0.0107621
393.6	0.22693	0.054963	0.0113276
393.8	0.227403	0.0551731	0.0115403
394	0.22752	0.0553985	0.0113228
394.2	0.227116	0.0552428	0.010819
394.4	0.22635	0.0549771	0.0104099
394.6	0.225701	0.0546689	0.00999294
394.8	0.225328	0.0545027	0.0097143
395	0.225158	0.0541952	0.0095176
395.2	0.225282	0.0539907	0.0094693
395.4	0.22541	0.0537865	0.00951233
395.6	0.225243	0.0536356	0.00944379
395.8	0.224864	0.053415	0.00927226
396	0.224561	0.0534029	0.00928778
396.2	0.224459	0.0535944	0.00948898
396.4	0.224732	0.0539766	0.00976522
396.6	0.225354	0.0542871	0.0101388
396.8	0.226055	0.0543419	0.010174
397	0.226639	0.0542271	0.00982575
397.2	0.227077	0.0540944	0.00937965
397.4	0.227608	0.0539757	0.00904489
397.6	0.228164	0.0537325	0.00888875
397.8	0.228736	0.0533388	0.00943948
398	0.229417	0.0527478	0.0106449
398.2	0.230196	0.0519235	0.0119496
398.4	0.230559	0.0507896	0.0129774
398.6	0.230584	0.0496468	0.0137361
398.8	0.230462	0.0490403	0.0142701
399	0.22997	0.0489029	0.0144252
399.2	0.229215	0.0491128	0.0143086
399.4	0.228632	0.0494576	0.0140009
399.6	0.22835	0.0497691	0.0135884
[truncated: 351 more rows]

## Sheet: Fig1-mouse-ACE2-BA.1
Time (s)	100 nM	50 nM	25 nM
0	-0.007848	-0.0076291	-0.0084763
0.2	-0.0035167	-0.0038781	-0.0067636
0.4	0.00059114	-0.000374	-0.0052015
0.6	0.00447558	0.00288329	-0.00379
0.8	0.0081366	0.00589378	-0.0025292
1	0.0115742	0.00865746	-0.0014191
1.2	0.0147884	0.0111743	-0.0004595
1.4	0.0177791	0.0134444	0.00034934
1.6	0.0205465	0.0154676	0.00100756
1.8	0.0230904	0.017244	0.00151515
2	0.0264295	0.0199143	0.00282744
2.2	0.0291959	0.021836	0.00341871
2.4	0.0310668	0.0228399	0.00338583
2.6	0.032103	0.0230341	0.00279193
2.8	0.0326325	0.0227183	0.00194745
3	0.0328867	0.0220282	0.00106465
3.2	0.0330626	0.0211306	0.00045253
3.4	0.0332807	0.0200784	-0.000247
3.6	0.033568	0.0186706	-0.0009947
3.8	0.0337823	0.0171174	-0.0018266
4	0.033915	0.0156822	-0.0025628
4.2	0.0341309	0.0146565	-0.0028835
4.4	0.0344522	0.0140731	-0.0027891
4.6	0.0347679	0.0140559	-0.0024737
4.8	0.0347289	0.0142199	-0.0021136
5	0.0346465	0.0143249	-0.0018151
5.2	0.034852	0.0143718	-0.0017036
5.4	0.0354127	0.0144471	-0.0018408
5.6	0.0359802	0.01444	-0.002384
5.8	0.0365791	0.0143422	-0.0030761
6	0.0367198	0.014244	-0.0035263
6.2	0.0368889	0.0143717	-0.0036397
6.4	0.0373435	0.0146979	-0.0035865
6.6	0.0383895	0.0154167	-0.0031091
6.8	0.0402354	0.0166629	-0.0021344
7	0.0434254	0.0184877	-0.0008741
7.2	0.0470817	0.0204842	0.00043215
7.4	0.0507233	0.0223264	0.00170813
7.6	0.0542212	0.0240863	0.00306221
7.8	0.0573416	0.0256933	0.0042417
8	0.0597353	0.0269402	0.00511738
8.2	0.0615972	0.0276314	0.00561729
8.4	0.0630789	0.0279402	0.00588126
8.6	0.0642858	0.0277639	0.00560812
8.8	0.065191	0.0273373	0.00506295
9	0.0656625	0.0268047	0.00431799
9.2	0.065333	0.0262838	0.00345
9.4	0.0643968	0.0259392	0.00292594
9.6	0.0628649	0.0258533	0.0031935
9.8	0.0617115	0.0262841	0.00409575
10	0.0609811	0.0269865	0.00543073
10.2	0.0611298	0.0281801	0.0072079
10.4	0.0618796	0.02942	0.0090655
10.6	0.062919	0.0305261	0.0105019
10.8	0.0634648	0.0309979	0.0115684
11	0.0640972	0.0312395	0.0122939
11.2	0.0649129	0.0314514	0.0128583
11.4	0.0659352	0.0318329	0.0130728
11.6	0.0674604	0.0324363	0.0133235
11.8	0.0696178	0.0334874	0.0136471
12	0.0717577	0.0348421	0.0138921
12.2	0.0735019	0.0359045	0.0136869
12.4	0.0747801	0.0368411	0.0133506
12.6	0.0757163	0.0377852	0.0130555
12.8	0.0762853	0.0387807	0.0127595
13	0.0767716	0.0396578	0.0126961
13.2	0.0775003	0.0408161	0.0131005
13.4	0.0787943	0.0423234	0.0136898
13.6	0.080277	0.0438583	0.0142328
13.8	0.0818684	0.0454008	0.0146494
14	0.0833086	0.0466729	0.0149592
14.2	0.0843699	0.0476174	0.0149352
14.4	0.0853346	0.0483995	0.0149538
14.6	0.0866555	0.049413	0.0150015
14.8	0.0879696	0.0501909	0.0148985
15	0.089119	0.0508693	0.0146051
15.2	0.0903723	0.0515496	0.0145338
15.4	0.0915928	0.052076	0.0145159
15.6	0.0923875	0.0519114	0.0142971
15.8	0.0930501	0.0512757	0.0140093
16	0.0938363	0.0505271	0.0137416
16.2	0.0947765	0.0498278	0.0136129
16.4	0.0956025	0.0491348	0.0136677
16.6	0.0964464	0.0485977	0.013993
16.8	0.0975921	0.0485109	0.0147453
17	0.0989876	0.0488323	0.015825
17.2	0.100264	0.0491682	0.0167408
17.4	0.10151	0.0495806	0.0176146
17.6	0.102731	0.0499591	0.0186
17.8	0.103473	0.0501921	0.0192974
18	0.103614	0.0502457	0.0195733
18.2	0.103271	0.0502998	0.019589
18.4	0.102404	0.0501297	0.019109
18.6	0.101081	0.0500122	0.0181907
18.8	0.10006	0.0499795	0.017228
19	0.0996752	0.0502119	0.0163489
19.2	0.0998768	0.0506084	0.0157049
19.4	0.100525	0.051365	0.0153312
19.6	0.101631	0.0523759	0.0152502
19.8	0.102707	0.0535976	0.0153644
20	0.103564	0.0546166	0.0156408
20.2	0.104357	0.055555	0.0158771
20.4	0.105373	0.0564556	0.0162606
20.6	0.106417	0.0571324	0.0166139
20.8	0.107325	0.057304	0.0168619
21	0.10834	0.0571772	0.0173157
21.2	0.109492	0.0566373	0.0179719
21.4	0.110391	0.0557386	0.0185219
21.6	0.111045	0.0547967	0.0187965
21.8	0.111657	0.0541451	0.0189574
22	0.112004	0.0537438	0.0188834
22.2	0.111928	0.0536498	0.0185108
22.4	0.111614	0.0536525	0.0180638
22.6	0.111269	0.0540485	0.0179753
22.8	0.110976	0.054774	0.018328
23	0.110901	0.0558026	0.0187831
23.2	0.110884	0.0568473	0.0193613
23.4	0.111005	0.0579744	0.0201737
23.6	0.111276	0.0590276	0.0211349
23.8	0.111388	0.0600115	0.0220125
24	0.111172	0.060668	0.0230347
24.2	0.110876	0.0608158	0.0240601
24.4	0.110582	0.0603649	0.0248868
24.6	0.110315	0.0593714	0.0251174
24.8	0.110493	0.0579958	0.024897
25	0.111033	0.0565734	0.0241961
25.2	0.111919	0.0556501	0.0233211
25.4	0.112923	0.0553837	0.022257
25.6	0.11409	0.0557466	0.0214031
25.8	0.115173	0.0565169	0.0206508
26	0.115951	0.0576262	0.0202067
26.2	0.116581	0.0590708	0.0201169
26.4	0.117399	0.0608264	0.0204441
26.6	0.118277	0.0626577	0.0212682
26.8	0.118861	0.0642652	0.0226474
27	0.119681	0.0658009	0.0244935
27.2	0.120487	0.0670713	0.0263795
27.4	0.120757	0.0676558	0.0280292
27.6	0.12068	0.0676214	0.0294975
27.8	0.120587	0.0673416	0.0304554
28	0.120244	0.0666033	0.0305644
28.2	0.119508	0.0654531	0.0298403
28.4	0.118993	0.0643564	0.0291013
28.6	0.118458	0.0633475	0.0280946
28.8	0.118016	0.062646	0.0272289
29	0.117778	0.0622719	0.0263835
29.2	0.118373	0.0624577	0.0259961
29.4	0.119311	0.0630398	0.0255898
29.6	0.120576	0.0638782	0.0255345
29.8	0.122243	0.064821	0.0259773
30	0.12414	0.066031	0.0272221
30.2	0.125579	0.0672323	0.0290619
30.4	0.126657	0.0683549	0.0307967
30.6	0.127455	0.0694805	0.031994
30.8	0.127765	0.0703104	0.0323685
31	0.127837	0.0708174	0.0320717
31.2	0.128011	0.0711427	0.0311383
31.4	0.128144	0.0713554	0.0300243
31.6	0.128125	0.07123	0.0289724
31.8	0.128002	0.0710932	0.0280078
32	0.127789	0.0709927	0.0272472
32.2	0.127594	0.0710031	0.0267547
32.4	0.127755	0.0711946	0.0266444
32.6	0.128518	0.0717169	0.0266399
32.8	0.130143	0.0724508	0.0268531
33	0.132432	0.0732092	0.0270511
33.2	0.135176	0.0739282	0.0273664
33.4	0.138092	0.0751846	0.0281148
33.6	0.140626	0.0768425	0.0291123
33.8	0.142411	0.078838	0.0301089
34	0.143479	0.0811023	0.0310444
34.2	0.14386	0.0834448	0.0320219
34.4	0.14377	0.0851566	0.0327154
34.6	0.143431	0.0863384	0.0330809
34.8	0.14279	0.0868404	0.0332287
35	0.141764	0.0867828	0.0332675
35.2	0.140371	0.0860384	0.0328407
35.4	0.138838	0.0848172	0.0317881
35.6	0.137427	0.0832311	0.0306662
35.8	0.13641	0.0815602	0.0298135
36	0.135755	0.0797103	0.0288844
36.2	0.135399	0.0779278	0.0278294
36.4	0.135395	0.0762113	0.0268563
36.6	0.135596	0.0747431	0.0257098
36.8	0.135917	0.0736195	0.0244052
37	0.136341	0.0730884	0.0234649
37.2	0.13689	0.0731233	0.0230781
37.4	0.137474	0.0739268	0.0233696
37.6	0.138344	0.0750878	0.0245983
37.8	0.139339	0.0762507	0.0261396
38	0.140457	0.0772766	0.0278497
38.2	0.141658	0.0781645	0.0294245
38.4	0.142889	0.0786393	0.0307653
38.6	0.143723	0.0786715	0.0311416
38.8	0.144316	0.0784347	0.0310999
39	0.144991	0.0782335	0.0307984
39.2	0.145805	0.0781186	0.0305835
39.4	0.146428	0.0780048	0.0304487
39.6	0.14703	0.0782016	0.0308334
39.8	0.147696	0.078766	0.0317044
40	0.148472	0.0794402	0.0327896
40.2	0.149069	0.080269	0.0338982
40.4	0.149717	0.081376	0.0350498
40.6	0.150344	0.0825819	0.0360936
40.8	0.151095	0.0841569	0.0371169
41	0.151856	0.0859123	0.0382254
41.2	0.152936	0.0874846	0.03952
41.4	0.153848	0.0887252	0.0408389
41.6	0.154705	0.0898054	0.0424505
41.8	0.15515	0.0902711	0.0438308
42	0.154795	0.0900098	0.0446544
42.2	0.153494	0.0892602	0.0447105
42.4	0.152015	0.0884178	0.0443706
42.6	0.150557	0.0874331	0.0435418
42.8	0.149292	0.0863544	0.0424971
43	0.148579	0.0856948	0.0415089
43.2	0.148506	0.0854878	0.0408001
43.4	0.148827	0.0854242	0.040142
43.6	0.149439	0.0854172	0.0394959
43.8	0.150085	0.0857164	0.0388766
44	0.1507	0.0859903	0.0383054
44.2	0.151346	0.0864016	0.0376986
44.4	0.15171	0.0869851	0.03708
44.6	0.151643	0.087668	0.0365037
44.8	0.151297	0.0880475	0.0359172
45	0.150548	0.0881907	0.0353467
45.2	0.149293	0.087944	0.0346638
45.4	0.147899	0.0873858	0.0339124
45.6	0.146522	0.0866295	0.0331106
45.8	0.145499	0.0859983	0.0322699
46	0.145222	0.0857185	0.0317069
46.2	0.145841	0.0859803	0.0316579
46.4	0.147321	0.0868752	0.0322168
46.6	0.149552	0.0885545	0.0334278
46.8	0.151774	0.0905825	0.0351241
47	0.153817	0.0927077	0.0370419
47.2	0.155587	0.0945421	0.0389736
47.4	0.156969	0.0959703	0.0407511
47.6	0.157915	0.0968268	0.0421574
47.8	0.158878	0.0975259	0.0431771
48	0.159472	0.0976858	0.0435978
48.2	0.159768	0.0975405	0.0433943
48.4	0.159714	0.0969841	0.04244
48.6	0.159414	0.0963195	0.041144
48.8	0.158984	0.095372	0.0398622
49	0.158804	0.0945793	0.0388561
49.2	0.158702	0.0938856	0.0383556
49.4	0.158613	0.0934597	0.038599
49.6	0.15855	0.0932038	0.0393834
49.8	0.158417	0.0932984	0.0404588
50	0.158151	0.0936586	0.0416803
50.2	0.157743	0.094176	0.0428437
50.4	0.157353	0.0946377	0.0437097
50.6	0.157323	0.0949369	0.0443971
50.8	0.157556	0.0947454	0.0446863
51	0.158064	0.0941521	0.0446068
51.2	0.159089	0.0936148	0.0443085
51.4	0.160553	0.0932698	0.043922
51.6	0.16166	0.0928835	0.0432332
51.8	0.16254	0.0928574	0.0424383
52	0.163205	0.093193	0.0417038
52.2	0.163535	0.0936927	0.0413883
52.4	0.163625	0.0943817	0.0416168
52.6	0.163686	0.0954385	0.0423533
52.8	0.163473	0.0967305	0.0435152
53	0.162881	0.0982239	0.0446964
53.2	0.161996	0.0995352	0.0453412
53.4	0.160915	0.100541	0.0454042
53.6	0.159822	0.101213	0.0448984
53.8	0.159056	0.101565	0.0441308
54	0.158896	0.10154	0.0432633
54.2	0.159402	0.101356	0.0424932
54.4	0.160226	0.100954	0.0416142
54.6	0.161297	0.100483	0.0409871
54.8	0.162574	0.100165	0.0406533
55	0.163658	0.0997885	0.0404219
55.2	0.164357	0.0992412	0.0401753
55.4	0.165138	0.0986931	0.0403808
55.6	0.165963	0.0981172	0.0406916
55.8	0.166729	0.0974405	0.040863
56	0.167673	0.0970568	0.0410277
56.2	0.168708	0.0968679	0.041252
56.4	0.16948	0.0969566	0.0412516
56.6	0.169999	0.0970381	0.0409573
56.8	0.170187	0.0968149	0.0405447
57	0.169914	0.0961022	0.0400535
57.2	0.169499	0.095232	0.0398406
57.4	0.169116	0.0939875	0.0399719
57.6	0.168817	0.09265	0.0403674
57.8	0.168384	0.091436	0.0410843
58	0.167756	0.0904383	0.0422402
58.2	0.166807	0.0896758	0.0436842
58.4	0.165638	0.0892949	0.0449916
58.6	0.164121	0.0890019	0.045977
58.8	0.162721	0.0888834	0.0466522
59	0.161673	0.0890618	0.0471401
59.2	0.161153	0.0896672	0.0472219
59.4	0.161088	0.0906464	0.0470661
59.6	0.161597	0.0924007	0.0469784
59.8	0.162662	0.0946697	0.0470481
60	0.164114	0.0972756	0.0471902
60.2	0.165647	0.0997103	0.0472923
60.4	0.167393	0.102024	0.0475457
60.6	0.169591	0.104105	0.0480324
60.8	0.172189	0.105991	0.0486186
61	0.174669	0.107503	0.049082
61.2	0.177034	0.108948	0.0496061
61.4	0.178714	0.110108	0.0501926
61.6	0.179612	0.110835	0.0508015
61.8	0.179784	0.111149	0.0511054
62	0.179538	0.111131	0.0509182
62.2	0.178848	0.11054	0.0502132
62.4	0.178268	0.109737	0.0493814
62.6	0.177791	0.108788	0.0484018
62.8	0.177374	0.107757	0.0477263
63	0.177219	0.106703	0.0473383
63.2	0.177504	0.106089	0.0474068
63.4	0.178142	0.105557	0.0475022
63.6	0.178915	0.105111	0.0475681
63.8	0.179668	0.104681	0.0471847
64	0.180423	0.104437	0.046654
64.2	0.18098	0.104155	0.0459314
64.4	0.181037	0.104076	0.0449522
64.6	0.180821	0.104283	0.0440068
64.8	0.180618	0.104786	0.0434046
65	0.18022	0.105555	0.0432346
65.2	0.179766	0.106538	0.0433782
65.4	0.17951	0.107711	0.0438466
65.6	0.179357	0.109036	0.0446848
65.8	0.179069	0.110253	0.0457821
66	0.17902	0.111504	0.0474016
66.2	0.179259	0.112711	0.0494556
66.4	0.179573	0.113786	0.0519178
66.6	0.179888	0.114537	0.0542839
66.8	0.180339	0.115286	0.056622
67	0.180851	0.115815	0.0585485
67.2	0.181366	0.11601	0.059892
67.4	0.181648	0.115633	0.0605093
67.6	0.181757	0.114816	0.0606599
67.8	0.18171	0.113797	0.0604726
68	0.181634	0.112717	0.0598242
68.2	0.181539	0.111846	0.0588872
68.4	0.181789	0.111303	0.057985
68.6	0.182295	0.111119	0.057332
68.8	0.18292	0.111157	0.0565261
69	0.183659	0.111603	0.0559041
69.2	0.184396	0.112332	0.0553795
69.4	0.184781	0.113248	0.0545238
69.6	0.185006	0.114543	0.0533437
69.8	0.185045	0.115858	0.0521777
70	0.184664	0.11682	0.0509288
70.2	0.183943	0.117308	0.0496215
70.4	0.183345	0.11751	0.0485307
70.6	0.182937	0.117187	0.0476454
70.8	0.18267	0.116387	0.046769
71	0.18235	0.115352	0.0460562
71.2	0.182214	0.114428	0.0459076
71.4	0.182312	0.113708	0.0464912
71.6	0.182535	0.113072	0.047581
71.8	0.182863	0.112705	0.0493442
72	0.183665	0.112172	0.0515819
72.2	0.184696	0.111547	0.0538186
72.4	0.185761	0.111259	0.0557323
72.6	0.18674	0.111566	0.0574657
72.8	0.187372	0.112229	0.0585875
73	0.187653	0.113587	0.0592061
73.2	0.187764	0.115384	0.0595504
73.4	0.18774	0.117044	0.059776
73.6	0.187371	0.118265	0.059556
73.8	0.187037	0.119214	0.0591363
74	0.186714	0.119765	0.0584508
74.2	0.186368	0.119978	0.0576906
74.4	0.185995	0.120135	0.0569679
74.6	0.185917	0.120254	0.0564913
74.8	0.186362	0.120362	0.0564868
75	0.187301	0.120458	0.0570201
75.2	0.188348	0.120598	0.0579359
75.4	0.189289	0.120389	0.0590324
75.6	0.190093	0.119863	0.0601396
75.8	0.19062	0.119207	0.0610691
76	0.190883	0.118719	0.0616559
76.2	0.191054	0.118317	0.0617371
76.4	0.191304	0.11813	0.0612943
76.6	0.191615	0.118427	0.0605429
76.8	0.191877	0.118923	0.0593731
77	0.191816	0.119326	0.0578796
77.2	0.191395	0.119439	0.0561389
77.4	0.19086	0.11945	0.0545587
77.6	0.190135	0.119067	0.0530401
77.8	0.189431	0.118454	0.051819
78	0.188833	0.117703	0.0509276
78.2	0.188666	0.116965	0.0504855
78.4	0.188761	0.116417	0.0505084
78.6	0.189357	0.116374	0.0514807
78.8	0.190148	0.116718	0.0533042
79	0.191219	0.117164	0.0558477
79.2	0.192534	0.117755	0.0589528
79.4	0.193864	0.118196	0.0621041
79.6	0.194916	0.118482	0.0645713
79.8	0.195623	0.118707	0.0661453
80	0.196133	0.119075	0.066932
80.2	0.196282	0.119803	0.0672008
80.4	0.196409	0.120968	0.0670962
80.6	0.196457	0.122334	0.066717
80.8	0.196471	0.12364	0.0659915
81	0.196297	0.1247	0.0650546
81.2	0.195932	0.125203	0.0637933
81.4	0.195407	0.125372	0.0623427
81.6	0.194808	0.125306	0.0607339
81.8	0.19451	0.125067	0.0591463
82	0.194339	0.12463	0.0575676
82.2	0.19467	0.124375	0.0563277
82.4	0.195292	0.124112	0.05537
82.6	0.19604	0.123639	0.0547402
82.8	0.196546	0.123014	0.0544771
83	0.19679	0.122523	0.0543937
83.2	0.196523	0.122027	0.0541395
83.4	0.19599	0.121588	0.0538847
83.6	0.195676	0.121576	0.0540593
83.8	0.195547	0.122339	0.0547009
84	0.195738	0.123817	0.0558604
84.2	0.195877	0.125435	0.0571566
84.4	0.195789	0.126794	0.0582748
84.6	0.195429	0.127666	0.059004
84.8	0.194994	0.127913	0.0594206
85	0.194549	0.127852	0.0593911
85.2	0.194198	0.127649	0.059057
85.4	0.193861	0.127174	0.0585849
85.6	0.193336	0.126407	0.0580253
85.8	0.192936	0.125621	0.0573586
86	0.192628	0.124524	0.0568373
86.2	0.192393	0.123208	0.0565053
86.4	0.192383	0.122012	0.0563219
86.6	0.192724	0.120862	0.0561513
86.8	0.19328	0.119537	0.056127
87	0.194039	0.118257	0.0561592
87.2	0.195147	0.117386	0.0564057
87.4	0.19614	0.11706	0.0569234
87.6	0.197009	0.117402	0.0579336
87.8	0.197457	0.118249	0.0589701
88	0.197747	0.119443	0.0600304
88.2	0.197854	0.120817	0.0611328
88.4	0.198062	0.122195	0.0622585
88.6	0.198227	0.123795	0.0629843
88.8	0.198322	0.125408	0.0636937
89	0.198087	0.126745	0.0642841
89.2	0.197606	0.127834	0.0646641
89.4	0.197063	0.128939	0.0646955
89.6	0.196552	0.129772	0.0648549
89.8	0.196064	0.130178	0.064687
90	0.195561	0.129922	0.064084
90.2	0.195056	0.128874	0.0628852
90.4	0.194668	0.127289	0.0613956
90.6	0.194276	0.125546	0.0594829
90.8	0.193918	0.123975	0.0574935
91	0.193615	0.123069	0.0556596
91.2	0.19358	0.122879	0.054441
91.4	0.193585	0.122968	0.0536664
91.6	0.193554	0.122845	0.0531518
91.8	0.193635	0.122684	0.0528581
92	0.194047	0.122412	0.052574
92.2	0.194624	0.122286	0.0521687
92.4	0.195068	0.122205	0.0518786
92.6	0.19541	0.122452	0.0517526
92.8	0.195748	0.123019	0.0519956
93	0.19615	0.123755	0.0527824
93.2	0.196392	0.124222	0.0540223
93.4	0.196637	0.124483	0.0552476
93.6	0.197083	0.12454	0.0565597
93.8	0.197759	0.124418	0.0575947
94	0.198627	0.124484	0.0585487
94.2	0.199616	0.124998	0.0595519
94.4	0.200689	0.12581	0.0605301
94.6	0.201768	0.1267	0.0613688
94.8	0.202664	0.127469	0.0622598
95	0.203333	0.128003	0.0629649
95.2	0.203611	0.128118	0.063078
95.4	0.203986	0.128257	0.0630908
95.6	0.204646	0.1286	0.0629096
95.8	0.205282	0.129181	0.0625356
96	0.205656	0.129998	0.0621199
96.2	0.206314	0.131416	0.0622051
96.4	0.207266	0.1331	0.0628212
96.6	0.208233	0.134614	0.0637957
96.8	0.20922	0.135939	0.0648644
97	0.210381	0.137073	0.0658367
97.2	0.211535	0.137666	0.0666236
97.4	0.212169	0.137729	0.0669221
97.6	0.212277	0.137544	0.0671001
97.8	0.211788	0.13688	0.0673492
98	0.210538	0.135494	0.067474
98.2	0.208432	0.13346	0.0671319
98.4	0.206146	0.131247	0.0664457
98.6	0.203938	0.128878	0.0653248
98.8	0.201833	0.126564	0.0636064
99	0.200314	0.124848	0.061763
99.2	0.199588	0.123899	0.0598923
99.4	0.199231	0.123514	0.058199
99.6	0.199426	0.123963	0.0573007
99.8	0.200528	0.125351	0.0575203
100	0.201985	0.126977	0.0584173
100.2	0.203585	0.128545	0.0598641
100.4	0.205472	0.129937	0.0619135
100.6	0.207358	0.130802	0.063969
100.8	0.209133	0.130967	0.0658658
101	0.210754	0.130814	0.067634
101.2	0.21224	0.130466	0.0693541
101.4	0.213092	0.129837	0.0705915
101.6	0.213308	0.129004	0.0713616
101.8	0.213351	0.128338	0.0717164
102	0.213712	0.127797	0.0717854
102.2	0.214057	0.127266	0.0714988
102.4	0.214409	0.126885	0.0709534
102.6	0.214754	0.126967	0.0703288
102.8	0.214843	0.127426	0.0698862
103	0.214191	0.128212	0.0696864
103.2	0.213043	0.129342	0.0698061
103.4	0.21183	0.130759	0.070166
103.6	0.210547	0.131943	0.0706566
103.8	0.209281	0.132845	0.0712003
104	0.208256	0.133444	0.0718484
104.2	0.207528	0.133727	0.0722565
104.4	0.206839	0.133744	0.0723919
104.6	0.206361	0.13401	0.072368
104.8	0.206112	0.134401	0.0721663
105	0.206074	0.134821	0.0717535
105.2	0.206295	0.135217	0.0713557
105.4	0.207204	0.135645	0.0712532
105.6	0.208479	0.135773	0.0712662
105.8	0.209749	0.135649	0.0713158
106	0.210883	0.13541	0.0711324
106.2	0.211952	0.135408	0.0710096
106.4	0.212886	0.135589	0.0710426
106.6	0.21334	0.135859	0.0708926
106.8	0.213689	0.136357	0.0705015
107	0.2144	0.137057	0.0702201
107.2	0.215426	0.137656	0.0701053
107.4	0.21612	0.137925	0.0697134
107.6	0.216935	0.138103	0.0694596
107.8	0.21769	0.137875	0.0695084
108	0.218298	0.137404	0.0698926
108.2	0.218829	0.136747	0.0703916
108.4	0.21942	0.135929	0.0712411
108.6	0.219954	0.135052	0.0724249
108.8	0.220124	0.134287	0.073437
109	0.219913	0.133601	0.0743238
109.2	0.21912	0.133091	0.0750461
109.4	0.217872	0.132648	0.0754752
109.6	0.216176	0.132102	0.075422
109.8	0.214636	0.131673	0.0754159
110	0.213104	0.131453	0.0752079
110.2	0.211374	0.131318	0.0744893
110.4	0.209965	0.131717	0.073551
110.6	0.209503	0.132665	0.0728057
110.8	0.209606	0.133699	0.0720651
111	0.20986	0.13443	0.0713065
111.2	0.210657	0.135094	0.07099
111.4	0.211708	0.135445	0.0710471
111.6	0.212456	0.135641	0.0709861
111.8	0.212615	0.135662	0.0708002
112	0.212568	0.135872	0.0710681
112.2	0.21259	0.136345	0.0719386
112.4	0.21243	0.136988	0.0728365
112.6	0.212175	0.137669	0.0738881
112.8	0.211872	0.138334	0.0748553
113	0.211499	0.138583	0.0752169
113.2	0.211031	0.138504	0.0749498
113.4	0.210753	0.138485	0.0744164
113.6	0.210449	0.138511	0.073458
113.8	0.210276	0.138542	0.0723386
114	0.210684	0.139013	0.0713058
114.2	0.211562	0.139559	0.0703274
114.4	0.212582	0.139706	0.0691376
114.6	0.213788	0.139458	0.0681659
114.8	0.215177	0.139196	0.0673978
115	0.216138	0.138672	0.0667314
115.2	0.2163	0.138075	0.0661757
115.4	0.215828	0.137442	0.0663668
115.6	0.215078	0.136685	0.0673191
115.8	0.214248	0.135812	0.0689178
116	0.21327	0.134862	0.0706387
116.2	0.21232	0.133747	0.072274
116.4	0.211347	0.132418	0.0735783
116.6	0.210687	0.131364	0.0747227
116.8	0.210442	0.13078	0.0757249
117	0.210731	0.130944	0.0767069
117.2	0.211508	0.131772	0.0776363
117.4	0.2129	0.13332	0.0785316
117.6	0.214346	0.135113	0.0788163
117.8	0.215551	0.136914	0.0785562
118	0.216704	0.138564	0.0779585
118.2	0.217764	0.140101	0.077234
118.4	0.218404	0.141598	0.0763523
118.6	0.218428	0.143039	0.0755845
118.8	0.218085	0.14449	0.0751306
119	0.217401	0.145478	0.0749597
119.2	0.216721	0.145971	0.0752547
119.4	0.216296	0.146009	0.0760341
119.6	0.216011	0.145433	0.0767201
119.8	0.215911	0.143947	0.07708
120	0.216242	0.141989	0.0774206
120.2	0.21712	0.140044	0.0776017
120.4	0.218219	0.138277	0.0773715
120.6	0.219699	0.13712	0.0772808
120.8	0.221249	0.136617	0.0775106
121	0.222599	0.136755	0.0779092
121.2	0.223077	0.136923	0.0780256
121.4	0.22282	0.137176	0.0778496
121.6	0.221849	0.137184	0.0771827
121.8	0.220156	0.136936	0.0757668
122	0.217938	0.136557	0.0738078
122.2	0.215808	0.136519	0.0716411
122.4	0.214111	0.136611	0.069524
122.6	0.212859	0.136765	0.0676715
122.8	0.212206	0.13727	0.066517
123	0.211996	0.137739	0.0658286
123.2	0.211843	0.137722	0.0653123
123.4	0.211868	0.137197	0.0651721
123.6	0.212287	0.136655	0.0654781
123.8	0.213122	0.136227	0.066012
124	0.213981	0.136102	0.0667306
124.2	0.215246	0.136414	0.0680379
124.4	0.216791	0.137219	0.0697964
124.6	0.218591	0.138127	0.071856
124.8	0.220236	0.138499	0.0738324
125	0.221763	0.13839	0.0757401
125.2	0.222965	0.137709	0.0773874
125.4	0.22411	0.136919	0.0787
125.6	0.225496	0.136569	0.0797661
125.8	0.227191	0.137033	0.0805437
126	0.229014	0.138096	0.0810772
126.2	0.230601	0.139824	0.0816463
126.4	0.231693	0.141811	0.0822484
126.6	0.231906	0.143569	0.0828685
126.8	0.231257	0.145125	0.0836478
127	0.229996	0.146795	0.0844228
127.2	0.228545	0.148746	0.0850021
127.4	0.226881	0.150801	0.0851616
127.6	0.224909	0.152569	0.084626
127.8	0.223177	0.153767	0.0836724
128	0.22179	0.153927	0.0822855
128.2	0.220833	0.152872	0.0805227
128.4	0.220177	0.150857	0.0787484
128.6	0.219915	0.148587	0.0775229
128.8	0.220046	0.146465	0.0768199
129	0.220893	0.145216	0.0768962
129.2	0.222235	0.144702	0.0773372
129.4	0.223728	0.144736	0.0776831
129.6	0.225249	0.145055	0.0777223
129.8	0.226446	0.145486	0.0777632
130	0.227199	0.145876	0.0776856
130.2	0.227563	0.146579	0.077949
130.4	0.22765	0.147648	0.0788461
130.6	0.22763	0.149045	0.0800127
130.8	0.227784	0.150552	0.0810943
131	0.227846	0.151687	0.0816486
131.2	0.227737	0.1521	0.0815461
131.4	0.227884	0.15184	0.0810938
131.6	0.228242	0.150946	0.0804435
131.8	0.228841	0.149924	0.0798629
132	0.229446	0.149032	0.0798631
132.2	0.230185	0.148416	0.0804308
132.4	0.230928	0.148062	0.0810579
132.6	0.231777	0.147894	0.0816064
132.8	0.232142	0.147526	0.0815326
133	0.232246	0.147004	0.0808676
133.2	0.232099	0.146278	0.0798591
133.4	0.231797	0.145359	0.0789775
133.6	0.231337	0.144687	0.0782377
133.8	0.230984	0.144351	0.0778676
134	0.230679	0.144199	0.077834
134.2	0.230532	0.144147	0.0778805
134.4	0.230603	0.144219	0.0778187
134.6	0.230596	0.144221	0.0776874
134.8	0.230613	0.144272	0.0778123
135	0.231001	0.144636	0.0782729
135.2	0.231703	0.145569	0.0789452
135.4	0.232548	0.146984	0.0797989
135.6	0.233458	0.14849	0.0807709
135.8	0.234522	0.149898	0.0813783
136	0.235343	0.151082	0.081379
136.2	0.235645	0.151851	0.0810547
136.4	0.235008	0.152041	0.0803387
136.6	0.234009	0.15203	0.0797284
136.8	0.23271	0.151725	0.0793261
137	0.231333	0.151162	0.0790964
137.2	0.229729	0.150265	0.0786934
137.4	0.228422	0.149084	0.0783613
137.6	0.227321	0.147456	0.0779913
137.8	0.226364	0.145668	0.0776821
138	0.225456	0.143801	0.0774716
138.2	0.22473	0.142029	0.0774229
138.4	0.22431	0.140621	0.0774362
138.6	0.224345	0.140006	0.0775347
138.8	0.224962	0.140078	0.0775851
139	0.225968	0.140617	0.0775847
139.2	0.227354	0.141448	0.0776401
139.4	0.228831	0.142461	0.0776772
139.6	0.230246	0.143451	0.0776258
139.8	0.23126	0.144357	0.0775967
140	0.232003	0.145116	0.077512
140.2	0.23274	0.145939	0.0773782
140.4	0.233514	0.14632	0.0768973
140.6	0.234119	0.146312	0.0762219
140.8	0.234479	0.145894	0.0754778
141	0.234879	0.145308	0.0748565
141.2	0.235116	0.14448	0.0742235
141.4	0.235103	0.14409	0.0740707
141.6	0.234737	0.143708	0.0739475
141.8	0.234386	0.143463	0.0736655
142	0.234167	0.143584	0.0733239
142.2	0.23409	0.144145	0.0730774
142.4	0.234008	0.144775	0.0725602
142.6	0.233805	0.145558	0.0721671
142.8	0.233648	0.14647	0.0724249
143	0.233533	0.147258	0.0733617
143.2	0.23334	0.147902	0.0748149
143.4	0.233025	0.148521	0.0769419
143.6	0.232746	0.149181	0.079421
143.8	0.232179	0.14974	0.0816403
144	0.231312	0.150032	0.0836695
144.2	0.230348	0.150347	0.0857189
144.4	0.229388	0.15067	0.0873784
144.6	0.228599	0.150789	0.0885015
144.8	0.228183	0.150775	0.0893043
145	0.22811	0.150936	0.0896727
145.2	0.228468	0.150782	0.0893738
145.4	0.22959	0.150458	0.0887609
145.6	0.231349	0.150276	0.087697
145.8	0.233277	0.15021	0.0863004
146	0.235165	0.150014	0.0849027
146.2	0.236866	0.149866	0.0839719
146.4	0.238197	0.149832	0.0835928
146.6	0.239147	0.149803	0.0840051
146.8	0.240019	0.150037	0.0850974
147	0.240735	0.150654	0.086628
147.2	0.241153	0.151613	0.0881374
147.4	0.241249	0.152755	0.0894516
147.6	0.240969	0.154056	0.0905253
147.8	0.240186	0.155469	0.0911162
148	0.238943	0.156884	0.0910638
148.2	0.237607	0.158143	0.0907347
148.4	0.236398	0.15913	0.0902954
148.6	0.235466	0.159844	0.0897474
148.8	0.234865	0.159933	0.0890673
149	0.234465	0.159266	0.0878611
149.2	0.233845	0.1579	0.0857081
149.4	0.232653	0.155827	0.0829171
149.6	0.230867	0.153182	0.0799718
149.8	0.228416	0.150371	0.0772216
150	0.225638	0.147595	0.0749186
150.2	0.223373	0.145195	0.0734725
150.4	0.222218	0.143732	0.0727839
150.6	0.221929	0.14322	0.0726198
150.8	0.222521	0.143502	0.0727805
151	0.223832	0.144632	0.0731561
151.2	0.225256	0.146528	0.0733879
151.4	0.226398	0.14896	0.0736405
151.6	0.227465	0.151668	0.0739928
151.8	0.228681	0.154314	0.07466
152	0.230087	0.156586	0.0756276
152.2	0.231643	0.158117	0.0769423
152.4	0.233008	0.158497	0.0779941
152.6	0.233985	0.157671	0.0787124
152.8	0.234567	0.155893	0.0789876
153	0.234659	0.153356	0.0790443
153.2	0.234383	0.15073	0.0792225
153.4	0.234051	0.148372	0.0796813
153.6	0.234133	0.146603	0.0801783
153.8	0.234645	0.145606	0.0806531
154	0.235781	0.145485	0.0812309
154.2	0.237106	0.145876	0.0815043
154.4	0.238521	0.146743	0.0812709
154.6	0.239696	0.148177	0.080522
154.8	0.240382	0.150125	0.0794838
155	0.240331	0.152364	0.0783988
155.2	0.24002	0.154587	0.0775317
155.4	0.239589	0.156581	0.0771841
155.6	0.239172	0.1582	0.077595
155.8	0.238677	0.159075	0.0786114
156	0.238213	0.159253	0.0796778
156.2	0.237917	0.159119	0.0808486
156.4	0.238044	0.158935	0.0818807
156.6	0.238305	0.158649	0.082557
156.8	0.238867	0.158591	0.0827945
157	0.239754	0.158731	0.0827324
157.2	0.240831	0.158814	0.0823335
157.4	0.241587	0.158373	0.0816198
157.6	0.242333	0.157528	0.0808009
157.8	0.242791	0.15632	0.0794788
158	0.242758	0.154933	0.077795
158.2	0.241996	0.153585	0.0759016
158.4	0.240879	0.15258	0.0742868
158.6	0.239584	0.151821	0.0728698
158.8	0.238641	0.151326	0.0721714
159	0.238119	0.150827	0.0722298
159.2	0.238059	0.150305	0.0729408
159.4	0.238246	0.149839	0.0739464
159.6	0.238671	0.149858	0.0751886
159.8	0.239114	0.150402	0.0766363
160	0.239652	0.151607	0.0783125
160.2	0.240111	0.153081	0.0799141
160.4	0.240587	0.154566	0.0813775
160.6	0.240897	0.15557	0.0827863
160.8	0.241011	0.155979	0.0841072
161	0.240854	0.155776	0.085061
161.2	0.240722	0.155561	0.0857401
161.4	0.240324	0.15535	0.0859064
161.6	0.239528	0.155214	0.0856959
161.8	0.238487	0.154979	0.0850392
162	0.237693	0.154722	0.0841267
162.2	0.237178	0.154175	0.0829009
162.4	0.237194	0.153528	0.0818973
162.6	0.237572	0.152484	0.0811442
162.8	0.238201	0.151697	0.0807147
163	0.238826	0.151229	0.0806003
163.2	0.239494	0.151202	0.0809363
163.4	0.240257	0.151478	0.0815243
163.6	0.241273	0.152365	0.0822181
163.8	0.2424	0.153259	0.082771
164	0.243412	0.153793	0.0830995
164.2	0.244368	0.154132	0.0835273
164.4	0.245178	0.154634	0.0841926
164.6	0.24598	0.155381	0.0851958
164.8	0.246706	0.156269	0.0863358
165	0.24723	0.157361	0.0875718
165.2	0.247457	0.158453	0.0886922
165.4	0.247445	0.159314	0.0896429
165.6	0.247164	0.159952	0.090273
165.8	0.246657	0.160572	0.0908691
166	0.246354	0.161267	0.0915586
166.2	0.246282	0.16175	0.0924943
166.4	0.246318	0.162314	0.0935545
166.6	0.246374	0.16266	0.0945145
166.8	0.246755	0.16296	0.0953691
167	0.247407	0.163333	0.0959984
167.2	0.248023	0.163763	0.095965
167.4	0.248375	0.163744	0.0952684
167.6	0.248317	0.163179	0.0941926
167.8	0.247973	0.162236	0.0932267
168	0.247072	0.160924	0.092136
168.2	0.245936	0.159594	0.091017
168.4	0.244723	0.158437	0.0898317
168.6	0.243581	0.157862	0.0886826
168.8	0.242525	0.157654	0.0873779
169	0.241866	0.157912	0.0863455
169.2	0.241328	0.158399	0.0857384
169.4	0.24084	0.15886	0.085442
169.6	0.240751	0.158999	0.0854958
169.8	0.240755	0.158818	0.0859985
170	0.240652	0.158458	0.0868061
170.2	0.240458	0.157747	0.0874427
170.4	0.240529	0.156941	0.0880848
170.6	0.240653	0.156189	0.0887037
170.8	0.240823	0.155398	0.0891312
171	0.240723	0.154174	0.089306
171.2	0.240498	0.152925	0.0895822
171.4	0.240213	0.151785	0.089712
171.6	0.239955	0.151145	0.0894785
171.8	0.239969	0.151133	0.0889994
172	0.240432	0.152009	0.088441
172.2	0.241534	0.153576	0.088019
172.4	0.243223	0.155699	0.0882069
172.6	0.245142	0.158051	0.089139
172.8	0.246565	0.160315	0.0904537
173	0.247374	0.162112	0.0917652
173.2	0.247057	0.161303	0.091129
173.4	0.247367	0.162146	0.0919048
173.6	0.247495	0.162846	0.0927809
173.8	0.247439	0.163401	0.0937575
174	0.247202	0.163811	0.0948346
174.2	0.246782	0.164078	0.0960121
174.4	0.246179	0.1642	0.09729
174.6	0.245394	0.164179	0.0986683
174.8	0.244427	0.164012	0.100147
175	0.252526	0.160497	0.103559
175.2	0.250197	0.161683	0.102645
175.4	0.248097	0.162706	0.101804
175.6	0.246228	0.163565	0.101036
175.8	0.244589	0.16426	0.100343
176	0.24318	0.164791	0.0997229
176.2	0.242001	0.165158	0.0991766
176.4	0.241052	0.165361	0.0987039
176.6	0.240334	0.1654	0.0983049
176.8	0.239845	0.165276	0.0979795
177	0.240644	0.165441	0.0983436
177.2	0.241648	0.165302	0.0984373
177.4	0.242489	0.164742	0.0984754
177.6	0.243462	0.164029	0.0987251
177.8	0.244217	0.163101	0.0987002
178	0.244795	0.162135	0.0985115
178.2	0.245062	0.161117	0.098421
178.4	0.244932	0.16009	0.0982886
178.6	0.244243	0.15918	0.0977394
178.8	0.243348	0.158548	0.0969511
179	0.242611	0.15824	0.0962569
179.2	0.242233	0.158541	0.0960715
179.4	0.242251	0.159392	0.0963293
179.6	0.242674	0.160615	0.0971052
179.8	0.243276	0.161736	0.0983784
180	0.243368	0.16237	0.0993763
180.2	0.242741	0.161972	0.0997891
180.4	0.241694	0.161025	0.100006
180.6	0.240499	0.159783	0.10008
180.8	0.239437	0.158716	0.100043
181	0.23887	0.158082	0.100688
181.2	0.238638	0.158067	0.101788
181.4	0.238438	0.158113	0.10269
181.6	0.238237	0.158095	0.103357
181.8	0.23785	0.158083	0.103782
182	0.23716	0.158159	0.103702
182.2	0.236558	0.158383	0.103399
182.4	0.23625	0.158896	0.103263
182.6	0.236041	0.159397	0.103288
182.8	0.235889	0.159716	0.103462
183	0.235894	0.159627	0.103725
183.2	0.235924	0.159264	0.104081
183.4	0.235697	0.158539	0.104277
183.6	0.235187	0.157633	0.104042
183.8	0.234585	0.156599	0.103358
184	0.233983	0.155903	0.102542
184.2	0.233692	0.155812	0.101849
184.4	0.233871	0.156227	0.101364
184.6	0.234411	0.157179	0.101304
184.8	0.235034	0.158519	0.101406
185	0.235844	0.159941	0.10148
185.2	0.236647	0.161196	0.101351
185.4	0.237469	0.162488	0.101099
185.6	0.238292	0.163546	0.100746
185.8	0.239146	0.164295	0.100564
186	0.239536	0.164606	0.100464
186.2	0.239467	0.164324	0.100441
186.4	0.239074	0.163633	0.100646
186.6	0.238476	0.162729	0.101253
186.8	0.237678	0.161678	0.102124
187	0.237089	0.160555	0.103022
187.2	0.236607	0.15937	0.103403
187.4	0.235997	0.15788	0.102927
187.6	0.235535	0.156371	0.101821
187.8	0.235854	0.155342	0.100555
188	0.236806	0.154552	0.0993239
188.2	0.238162	0.154142	0.0986789
188.4	0.239742	0.154135	0.0987736
188.6	0.241176	0.154375	0.0990826
188.8	0.24177	0.154364	0.0990915
189	0.241584	0.154389	0.0990345
189.2	0.240776	0.154419	0.0988477
189.4	0.239686	0.154541	0.0986508
189.6	0.238477	0.154552	0.0984254
189.8	0.237171	0.15435	0.0982498
190	0.235721	0.153945	0.0980707
190.2	0.234368	0.153393	0.098268
190.4	0.233282	0.152847	0.0986152
190.6	0.232478	0.152431	0.0989772
190.8	0.231855	0.152109	0.0990357
191	0.231504	0.151866	0.0990735
191.2	0.231493	0.151788	0.09906
191.4	0.231718	0.151663	0.0990003
191.6	0.231886	0.151186	0.0989711
191.8	0.231979	0.150563	0.0992477
192	0.2318	0.149871	0.0994073
192.2	0.231224	0.149122	0.0989044
192.4	0.230236	0.148489	0.0980086
192.6	0.229307	0.148494	0.0972235
192.8	0.228528	0.148955	0.0964064
193	0.228148	0.149683	0.095549
193.2	0.228035	0.150324	0.0945278
193.4	0.22813	0.150807	0.0935517
193.6	0.228305	0.151023	0.0927501
193.8	0.228874	0.151324	0.0927524
194	0.229738	0.151817	0.0933828
194.2	0.230714	0.152362	0.0945357
194.4	0.231536	0.152807	0.0957089
194.6	0.232173	0.153181	0.096963
194.8	0.232525	0.153293	0.09795
195	0.232538	0.152944	0.0985803
195.2	0.232348	0.152329	0.0991137
195.4	0.232186	0.15162	0.0998515
195.6	0.231786	0.15069	0.100222
195.8	0.231218	0.14985	0.100175
196	0.230551	0.149512	0.100022
196.2	0.229836	0.149627	0.0998246
196.4	0.228973	0.149967	0.0993069
196.6	0.228304	0.150527	0.0987612
196.8	0.227653	0.15106	0.0983098
197	0.227136	0.151563	0.098217
197.2	0.226665	0.152031	0.0984118
197.4	0.226666	0.152748	0.099134
197.6	0.227051	0.15356	0.0997391
197.8	0.227581	0.154455	0.10008
198	0.22786	0.155242	0.100167
198.2	0.228385	0.156173	0.100622
198.4	0.228922	0.156941	0.101218
198.6	0.229264	0.157547	0.102139
198.8	0.229678	0.157875	0.103206
199	0.230268	0.157832	0.103919
199.2	0.230754	0.1574	0.103683
199.4	0.231247	0.156991	0.102958
199.6	0.231797	0.156641	0.101972
199.8	0.232333	0.156304	0.101087
200	0.232986	0.15624	0.100729
200.2	0.233683	0.156346	0.101067
200.4	0.234093	0.156413	0.101657
200.6	0.234339	0.15661	0.102379
200.8	0.234342	0.157026	0.102688
201	0.234424	0.157699	0.102722
201.2	0.234408	0.158374	0.102294
201.4	0.234428	0.159336	0.102146
201.6	0.234204	0.160257	0.102515
201.8	0.234165	0.161151	0.103673
202	0.233919	0.161601	0.104857
202.2	0.233487	0.161738	0.105953
202.4	0.232785	0.161059	0.106247
202.6	0.231981	0.159992	0.10584
202.8	0.231024	0.158469	0.104933
203	0.229833	0.156353	0.103998
203.2	0.228674	0.154058	0.103262
203.4	0.227752	0.152036	0.102864
203.6	0.227109	0.150267	0.102689
203.8	0.22641	0.148753	0.102524
204	0.225607	0.147897	0.102073
204.2	0.224612	0.147472	0.10107
204.4	0.223463	0.147417	0.099514
204.6	0.222742	0.147825	0.0981062
204.8	0.222534	0.148711	0.0970905
205	0.223055	0.15003	0.0967511
205.2	0.22407	0.151379	0.0970027
205.4	0.225304	0.152581	0.0978154
205.6	0.226237	0.153386	0.0983207
205.8	0.226696	0.153822	0.0984264
206	0.226513	0.153901	0.0981245
206.2	0.226073	0.153992	0.0978927
206.4	0.225584	0.153865	0.0978003
206.6	0.225078	0.153589	0.0980482
206.8	0.224819	0.153517	0.0984543
207	0.224853	0.153625	0.0988612
207.2	0.224782	0.153755	0.0991163
207.4	0.22447	0.153878	0.0990508
207.6	0.223852	0.153649	0.0982433
207.8	0.22289	0.152804	0.0969065
208	0.221879	0.151615	0.0954503
208.2	0.221305	0.150231	0.0940997
208.4	0.22109	0.148732	0.092748
208.6	0.220971	0.147127	0.0915895
208.8	0.220746	0.145413	0.0906661
209	0.220249	0.143664	0.0899623
209.2	0.219151	0.141839	0.0890541
209.4	0.217637	0.140107	0.0882161
209.6	0.216343	0.13891	0.0877152
209.8	0.21602	0.138521	0.0876286
210	0.216434	0.13878	0.0877207
210.2	0.217548	0.139689	0.0878251
210.4	0.219096	0.141112	0.0877559
210.6	0.220724	0.142893	0.0875777
210.8	0.221725	0.144596	0.0872179
211	0.222467	0.145834	0.0867509
211.2	0.223185	0.146744	0.0867395
211.4	0.224217	0.147727	0.0873989
211.6	0.225307	0.148633	0.0883105
211.8	0.226484	0.14938	0.0894087
212	0.227302	0.14999	0.0906269
212.2	0.227606	0.150378	0.0918806
212.4	0.227206	0.150257	0.0930228
212.6	0.226381	0.149909	0.0942436
212.8	0.224762	0.14909	0.0952161
213	0.223051	0.148202	0.0960767
213.2	0.221612	0.147436	0.096766
213.4	0.220384	0.146958	0.0971725
213.6	0.218991	0.146431	0.0972333
213.8	0.218015	0.146195	0.0971835
214	0.217183	0.14575	0.0968452
214.2	0.216242	0.144871	0.0960676
214.4	0.215531	0.143784	0.0950956
214.6	0.215593	0.142841	0.0942212
214.8	0.216413	0.142201	0.093572
215	0.217931	0.142165	0.0932323
215.2	0.219824	0.142617	0.0930573
215.4	0.221937	0.143272	0.0931165
215.6	0.223936	0.14395	0.0932085
215.8	0.225886	0.14487	0.0932438
216	0.227522	0.145946	0.0931099
216.2	0.228751	0.147491	0.0929457
216.4	0.229356	0.149225	0.0926653
216.6	0.229825	0.151405	0.092624
216.8	0.230046	0.15352	0.0928378
217	0.229621	0.155423	0.093238
217.2	0.228956	0.15667	0.0940175
217.4	0.228458	0.157541	0.0950807
217.6	0.227852	0.157588	0.0957603
217.8	0.226691	0.156963	0.0958967
218	0.22539	0.155813	0.095716
218.2	0.223898	0.154281	0.0952387
218.4	0.222313	0.152364	0.0946885
218.6	0.220629	0.150395	0.0945314
218.8	0.219413	0.148528	0.0947029
219	0.218677	0.146821	0.0948793
219.2	0.218349	0.145259	0.0948098
219.4	0.218223	0.143961	0.0943429
219.6	0.218394	0.142831	0.0934509
219.8	0.218656	0.142082	0.0924326
220	0.219207	0.141619	0.0916128
220.2	0.220188	0.141523	0.0913032
220.4	0.221281	0.141359	0.0911873
220.6	0.222015	0.141128	0.0911729
220.8	0.222723	0.140901	0.0914196
221	0.223257	0.14099	0.0918443
221.2	0.223314	0.141233	0.0919248
221.4	0.222819	0.141685	0.091884
221.6	0.222361	0.14234	0.0921904
221.8	0.22177	0.142975	0.0926679
222	0.220917	0.143402	0.0932767
222.2	0.219925	0.143679	0.0940698
222.4	0.219415	0.144184	0.0950892
222.6	0.218952	0.144826	0.0956051
222.8	0.218427	0.145407	0.0955184
223	0.218287	0.146017	0.0950469
223.2	0.218765	0.146658	0.0943392
223.4	0.219417	0.147099	0.093365
223.6	0.220173	0.147126	0.0921457
223.8	0.221068	0.146742	0.0906833
224	0.221813	0.145872	0.0886828
224.2	0.222291	0.144938	0.0869255
224.4	0.222681	0.144255	0.0857085
224.6	0.223269	0.144079	0.0853697
224.8	0.224146	0.144416	0.0859365
225	0.225192	0.145061	0.0876172
225.2	0.226367	0.145872	0.0899169
225.4	0.227227	0.146547	0.0923173
225.6	0.227663	0.147047	0.0946059
225.8	0.227718	0.14745	0.096768
226	0.227695	0.148136	0.0986884
226.2	0.227337	0.148835	0.0997693
226.4	0.226932	0.149442	0.10024
226.6	0.226591	0.150035	0.10023
226.8	0.226078	0.150477	0.0994816
227	0.225368	0.150645	0.0981078
227.2	0.224675	0.150599	0.0964629
227.4	0.224122	0.150535	0.0945649
227.6	0.223566	0.150404	0.0923417
227.8	0.223093	0.150113	0.0904788
228	0.222901	0.149865	0.0891201
228.2	0.223083	0.149697	0.0886404
228.4	0.2233	0.149467	0.0888188
228.6	0.223466	0.148923	0.089525
228.8	0.223676	0.148432	0.0904972
229	0.223579	0.147583	0.0915265
229.2	0.223262	0.146344	0.0922769
229.4	0.223089	0.144824	0.0929537
229.6	0.223406	0.143513	0.0936822
229.8	0.223923	0.142396	0.0941511
230	0.224466	0.141608	0.0944905
230.2	0.224626	0.141278	0.0946978
230.4	0.224441	0.141387	0.0946685
230.6	0.223781	0.141887	0.0944329
230.8	0.22279	0.142496	0.093995
231	0.221718	0.143216	0.0932036
231.2	0.220949	0.143906	0.0921765
231.4	0.220503	0.14458	0.0914942
231.6	0.220141	0.145288	0.0911113
231.8	0.219788	0.146006	0.0910754
232	0.219436	0.14656	0.0912316
232.2	0.219158	0.14686	0.0914577
232.4	0.218879	0.146863	0.0914835
232.6	0.218791	0.146283	0.0912681
232.8	0.219294	0.14544	0.0909905
233	0.220372	0.144623	0.090526
233.2	0.221712	0.143972	0.0900053
233.4	0.223026	0.14353	0.0891778
233.6	0.223991	0.143332	0.0883223
233.8	0.224118	0.143283	0.0873891
234	0.223431	0.143113	0.0864924
234.2	0.222031	0.142706	0.0855497
234.4	0.220243	0.142053	0.0847803
234.6	0.218256	0.141207	0.0842004
234.8	0.216406	0.140115	0.0837906
235	0.214772	0.13907	0.0837146
235.2	0.213235	0.138289	0.0838128
235.4	0.212112	0.138132	0.0842357
235.6	0.211625	0.138528	0.0849333
235.8	0.211623	0.139508	0.0858478
236	0.212225	0.140989	0.0870905
236.2	0.213574	0.142703	0.0886216
236.4	0.215395	0.144352	0.0900188
236.6	0.217299	0.145828	0.0908954
236.8	0.219391	0.147021	0.0917931
237	0.221418	0.147929	0.0926483
237.2	0.223267	0.148765	0.0938318
237.4	0.224609	0.149265	0.0952681
237.6	0.22556	0.149243	0.0971516
237.8	0.226096	0.148752	0.0990344
238	0.226353	0.147906	0.100734
238.2	0.226296	0.146541	0.101967
238.4	0.226001	0.144924	0.102756
238.6	0.225416	0.143494	0.102982
238.8	0.22443	0.142444	0.102779
239	0.223277	0.142034	0.102631
239.2	0.222028	0.142214	0.102494
239.4	0.221001	0.1429	0.102338
239.6	0.220465	0.143961	0.102033
239.8	0.220197	0.144856	0.101223
240	0.219547	0.145269	0.0995587
240.2	0.218627	0.145286	0.0974466
240.4	0.217568	0.145117	0.0953535
240.6	0.216655	0.144718	0.0934988
240.8	0.216203	0.14455	0.0921473
241	0.216465	0.144556	0.0913646
241.2	0.21745	0.144966	0.0910169
241.4	0.218778	0.145439	0.0907523
241.6	0.21992	0.145811	0.0903308
241.8	0.220594	0.145952	0.0896731
242	0.22086	0.145926	0.0886305
242.2	0.220773	0.145595	0.0872932
242.4	0.220579	0.145049	0.0862042
242.6	0.220648	0.144464	0.0858321
242.8	0.220865	0.1435	0.0856925
243	0.221041	0.142055	0.0856873
243.2	0.220732	0.140284	0.085767
243.4	0.219647	0.138398	0.0855843
243.6	0.217751	0.136505	0.0849825
243.8	0.215728	0.13501	0.0845429
244	0.213892	0.134083	0.0844419
244.2	0.212783	0.133757	0.0845946
244.4	0.212403	0.13422	0.0850545
244.6	0.212676	0.135512	0.0858495
244.8	0.213032	0.137378	0.0867893
245	0.213377	0.139377	0.087914
245.2	0.213737	0.141282	0.0890479
245.4	0.21451	0.142941	0.0901247
245.6	0.215948	0.144225	0.0913333
245.8	0.217914	0.145166	0.0929195
246	0.219939	0.145557	0.0945103
246.2	0.221825	0.145447	0.0959467
246.4	0.223161	0.144687	0.0969121
246.6	0.223561	0.14357	0.0974414
246.8	0.223589	0.142485	0.0976148
247	0.223894	0.141798	0.097516
247.2	0.224417	0.141329	0.0974078
247.4	0.225059	0.141229	0.0974983
247.6	0.225752	0.141387	0.0975164
247.8	0.226186	0.141726	0.0972878
248	0.226056	0.142261	0.0969326
248.2	0.225359	0.143147	0.0964647
248.4	0.224262	0.144272	0.0960725
248.6	0.223357	0.145667	0.0960364
248.8	0.222655	0.147045	0.0962198
249	0.2221	0.148333	0.0969297
249.2	0.22164	0.149404	0.0981039
249.4	0.221067	0.150182	0.0994085
249.6	0.219928	0.15018	0.10014
249.8	0.218503	0.149535	0.100259
250	0.217231	0.148611	0.0998609
250.2	0.216478	0.147773	0.0993117
250.4	0.216741	0.146987	0.0986886
250.6	0.217929	0.146362	0.0980951
250.8	0.219386	0.145787	0.0975623
251	0.220801	0.145201	0.0967244
251.2	0.22191	0.144552	0.0954698
251.4	0.222342	0.143993	0.0938939
251.6	0.221991	0.143416	0.0922826
251.8	0.22119	0.142946	0.0906285
252	0.220156	0.142616	0.0891354
252.2	0.218818	0.142321	0.0878419
252.4	0.216956	0.141679	0.0865683
252.6	0.214999	0.141179	0.0855734
252.8	0.21342	0.140908	0.0851303
253	0.212041	0.140574	0.0851536
253.2	0.210826	0.139915	0.0852053
253.4	0.210114	0.139438	0.0855638
253.6	0.210014	0.139491	0.0862395
253.8	0.210242	0.140048	0.0870262
254	0.210838	0.141085	0.0876375
254.2	0.211858	0.142724	0.0883114
254.4	0.212962	0.144432	0.0888307
254.6	0.214037	0.145743	0.0891295
254.8	0.215107	0.146706	0.0894164
255	0.216005	0.147261	0.0896423
255.2	0.21634	0.147087	0.0896699
255.4	0.216495	0.146582	0.0894877
255.6	0.216485	0.145982	0.0893378
255.8	0.215937	0.145141	0.0890906
256	0.214888	0.144048	0.0886526
256.2	0.214066	0.143271	0.0883592
256.4	0.213304	0.142452	0.0883995
256.6	0.212243	0.141217	0.0881993
256.8	0.211197	0.13974	0.0878514
257	0.210118	0.138532	0.0878402
257.2	0.208767	0.137721	0.0879225
257.4	0.207574	0.137739	0.0881846
257.6	0.206777	0.138489	0.0886584
257.8	0.206372	0.13958	0.0892922
258	0.206294	0.140553	0.0896935
258.2	0.206614	0.14116	0.0899968
258.4	0.207326	0.141409	0.0901505
258.6	0.208272	0.141395	0.0902161
258.8	0.209179	0.141457	0.0903159
259	0.210308	0.141833	0.0909065
259.2	0.211403	0.142527	0.0916861
259.4	0.212095	0.1433	0.0923191
259.6	0.21241	0.144028	0.0927239
259.8	0.212534	0.144529	0.0926963
260	0.212118	0.144629	0.0919733
260.2	0.211364	0.14422	0.0909541
260.4	0.210579	0.14353	0.0901884
260.6	0.209982	0.143077	0.089996
260.8	0.209676	0.142956	0.0902719
261	0.210115	0.143291	0.0909635
261.2	0.210935	0.14388	0.0915218
261.4	0.21197	0.14442	0.0916766
261.6	0.213017	0.144808	0.0912585
261.8	0.214252	0.145168	0.0906324
262	0.215516	0.145498	0.0899983
262.2	0.21706	0.145958	0.0897476
262.4	0.218855	0.146755	0.08979
262.6	0.220721	0.147697	0.0900205
262.8	0.22219	0.148427	0.0901197
263	0.22299	0.14882	0.0901195
263.2	0.222875	0.148764	0.0897528
263.4	0.22172	0.148179	0.0889882
263.6	0.220044	0.147218	0.088255
263.8	0.218347	0.145979	0.0877697
264	0.217101	0.1447	0.0876242
264.2	0.216505	0.143564	0.0879433
264.4	0.216404	0.142435	0.0886179
264.6	0.216648	0.141451	0.0893836
264.8	0.216824	0.140875	0.090071
265	0.216865	0.140497	0.0905477
265.2	0.217066	0.14055	0.0909678
265.4	0.217818	0.141171	0.0917317
265.6	0.218637	0.141839	0.0925172
265.8	0.219547	0.142335	0.0932478
266	0.220093	0.142466	0.0935427
266.2	0.2198	0.142259	0.0937099
266.4	0.218589	0.141669	0.0935418
266.6	0.216973	0.141128	0.0931818
266.8	0.21517	0.140521	0.0924922
267	0.213505	0.140136	0.0918917
267.2	0.21238	0.139682	0.0911781
267.4	0.211663	0.139063	0.0904191
267.6	0.211269	0.138373	0.0897423
267.8	0.210934	0.137919	0.0892365
268	0.210518	0.137629	0.0888451
268.2	0.209933	0.137663	0.0883114
268.4	0.209357	0.138258	0.0876473
268.6	0.208885	0.138895	0.0868987
268.8	0.20876	0.139456	0.0862038
269	0.209139	0.140017	0.0855263
269.2	0.209776	0.140553	0.0847707
269.4	0.210517	0.140926	0.0838757
269.6	0.211284	0.141332	0.0829575
269.8	0.21228	0.142092	0.0825132
270	0.213537	0.142924	0.082254
270.2	0.215078	0.14359	0.082287
270.4	0.2165	0.143833	0.0827065
270.6	0.217608	0.143749	0.0834137
270.8	0.218066	0.142964	0.0839689
271	0.217906	0.141952	0.0848131
271.2	0.217296	0.141237	0.0859392
271.4	0.216404	0.140967	0.0872982
271.6	0.215359	0.140903	0.088717
271.8	0.214376	0.141254	0.0900767
272	0.213588	0.142012	0.0916301
272.2	0.212907	0.142514	0.0934193
272.4	0.212673	0.142702	0.0951139
272.6	0.212978	0.142795	0.0965772
272.8	0.213754	0.142723	0.0978002
273	0.214646	0.142354	0.0984856
273.2	0.215854	0.142124	0.0989553
273.4	0.217513	0.142401	0.0994469
273.6	0.219296	0.142977	0.0999447
273.8	0.220862	0.143548	0.100406
274	0.221951	0.144029	0.100868
274.2	0.222598	0.144365	0.100979
274.4	0.222433	0.144269	0.100676
274.6	0.221819	0.144179	0.100363
274.8	0.221238	0.144362	0.100335
275	0.220887	0.144552	0.100084
275.2	0.220411	0.14486	0.0994664
275.4	0.219812	0.145451	0.098585
275.6	0.218946	0.145931	0.0974525
275.8	0.217609	0.145937	0.0957778
276	0.215869	0.145466	0.0936245
276.2	0.213932	0.144341	0.0911956
276.4	0.212206	0.142711	0.0886761
276.6	0.210834	0.141104	0.0862846
276.8	0.210015	0.13989	0.0843178
277	0.209756	0.139191	0.0829393
277.2	0.20991	0.138715	0.0821776
277.4	0.210196	0.138384	0.0821036
277.6	0.210379	0.138071	0.0825902
277.8	0.210545	0.137788	0.0833862
278	0.210709	0.137588	0.0845247
278.2	0.211081	0.137963	0.0860776
278.4	0.21164	0.138573	0.0877492
278.6	0.212308	0.139272	0.0889914
278.8	0.213005	0.140172	0.0900082
279	0.213869	0.141249	0.0909871
279.2	0.214734	0.141976	0.0917539
279.4	0.215496	0.142477	0.0922658
279.6	0.216158	0.14245	0.0927102
279.8	0.216634	0.141799	0.093022
280	0.216985	0.140819	0.0930558
280.2	0.217141	0.140119	0.0931286
280.4	0.217087	0.139661	0.0932065
280.6	0.21706	0.139651	0.0934644
280.8	0.217279	0.140095	0.0937654
281	0.217744	0.141214	0.0943658
281.2	0.218411	0.142555	0.0950577
281.4	0.219436	0.14408	0.0958648
281.6	0.22043	0.145537	0.0965582
281.8	0.220806	0.146775	0.096932
282	0.220477	0.147207	0.0967792
282.2	0.220024	0.147083	0.0961816
282.4	0.219399	0.146281	0.0950729
282.6	0.218555	0.144961	0.0936138
282.8	0.217531	0.143042	0.0921048
283	0.216223	0.140905	0.0904982
283.2	0.214296	0.138512	0.0888053
283.4	0.211597	0.136464	0.0869663
283.6	0.208617	0.134943	0.0850493
283.8	0.205913	0.134391	0.0834433
284	0.203892	0.134535	0.0822086
284.2	0.202811	0.135492	0.0813306
284.4	0.203112	0.13695	0.0809669
284.6	0.204482	0.13892	0.0815116
284.8	0.206184	0.140798	0.0826603
285	0.207808	0.142511	0.0841831
285.2	0.208919	0.143553	0.0853681
285.4	0.209168	0.143773	0.085958
285.6	0.208989	0.143034	0.0858978
285.8	0.208705	0.141725	0.084944
286	0.208276	0.139971	0.0832667
286.2	0.207833	0.138329	0.0816467
286.4	0.207868	0.137112	0.0808051
286.6	0.207883	0.136228	0.0799449
286.8	0.207907	0.135511	0.0792608
287	0.207959	0.135047	0.0787309
287.2	0.208345	0.134713	0.0785655
287.4	0.208824	0.134563	0.0785022
287.6	0.209689	0.134869	0.0792296
287.8	0.211071	0.135843	0.0806477
288	0.213002	0.13713	0.0827894
288.2	0.214921	0.138389	0.0850937
288.4	0.216406	0.139168	0.0872835
288.6	0.217439	0.139336	0.0890354
288.8	0.217707	0.138447	0.0901316
289	0.217153	0.136966	0.0907339
289.2	0.216371	0.135408	0.091375
289.4	0.215541	0.134189	0.0918211
289.6	0.214915	0.133225	0.0922292
289.8	0.21461	0.132906	0.0927292
290	0.214988	0.133136	0.0935879
290.2	0.215322	0.133379	0.0941655
290.4	0.215684	0.133568	0.0948792
290.6	0.215448	0.133703	0.0952428
290.8	0.214707	0.133851	0.0952709
291	0.21344	0.134078	0.0947335
291.2	0.212425	0.134736	0.0941883
291.4	0.211738	0.135601	0.0932728
291.6	0.211704	0.136542	0.0922243
291.8	0.212241	0.137486	0.091217
292	0.212939	0.138215	0.0903604
292.2	0.213308	0.138628	0.0893814
292.4	0.213052	0.13855	0.088301
292.6	0.212466	0.138336	0.0875025
292.8	0.211712	0.137794	0.0870597
293	0.210952	0.137111	0.0867497
293.2	0.210324	0.136168	0.0867619
293.4	0.210105	0.135399	0.0872831
293.6	0.210128	0.134635	0.0882279
293.8	0.209998	0.133736	0.0890712
294	0.209647	0.13251	0.0896576
294.2	0.208909	0.130979	0.0896114
294.4	0.208144	0.129148	0.0892602
294.6	0.207532	0.127419	0.088789
294.8	0.207394	0.126093	0.0884312
295	0.207634	0.125347	0.0882073
295.2	0.208488	0.125476	0.088223
295.4	0.209364	0.126201	0.0882648
295.6	0.20984	0.127141	0.0878445
295.8	0.209938	0.128486	0.0871721
296	0.209881	0.130193	0.0866509
296.2	0.209608	0.132074	0.0864121
296.4	0.209258	0.134006	0.0863862
296.6	0.208999	0.136084	0.0867171
296.8	0.20874	0.137941	0.0873818
297	0.208514	0.13933	0.0879647
297.2	0.208076	0.140092	0.0884341
297.4	0.207524	0.140327	0.0886626
297.6	0.207011	0.139877	0.0887829
297.8	0.206871	0.139132	0.0888634
298	0.207088	0.138348	0.0891021
298.2	0.207736	0.137793	0.0894232
298.4	0.208496	0.137488	0.0897456
298.6	0.208963	0.137519	0.0898502
298.8	0.208996	0.137873	0.0894599
299	0.208578	0.138451	0.0886181
299.2	0.208175	0.139321	0.0875332
299.4	0.20818	0.140504	0.0866227
299.6	0.208707	0.141755	0.0859031
299.8	0.209369	0.142593	0.0850615
300	0.210062	0.142896	0.0841361
300.2	0.210098	0.142451	0.0831271
300.4	0.209422	0.141442	0.0823442
300.6	0.208238	0.139951	0.0819723
300.8	0.207089	0.138396	0.0823725
301	0.206258	0.136796	0.0830365
301.2	0.205992	0.135207	0.0838822
301.4	0.206287	0.133916	0.0845764
301.6	0.206658	0.13291	0.0848512
301.8	0.206745	0.132059	0.0846056
302	0.206506	0.131748	0.0841829
302.2	0.205896	0.131991	0.0834313
302.4	0.20501	0.132408	0.0824484
302.6	0.204634	0.133166	0.0817032
302.8	0.20496	0.134269	0.0813439
303	0.20566	0.135442	0.0814553
303.2	0.206427	0.136455	0.0817979
303.4	0.206902	0.137331	0.0821666
303.6	0.206665	0.13817	0.0823978
303.8	0.205615	0.139001	0.0829671
304	0.204297	0.140049	0.0840096
304.2	0.203237	0.14137	0.0855899
304.4	0.202661	0.14269	0.0874645
304.6	0.20242	0.143668	0.0892382
304.8	0.202512	0.144351	0.0903755
305	0.202594	0.144605	0.0903771
305.2	0.202542	0.144371	0.0896195
305.4	0.202495	0.143744	0.0883105
305.6	0.202774	0.142978	0.0866669
305.8	0.20283	0.141548	0.084553
306	0.202907	0.139674	0.0827907
306.2	0.203308	0.137817	0.0813322
306.4	0.203743	0.136359	0.080164
306.6	0.20406	0.135256	0.0795125
306.8	0.204619	0.134759	0.0794751
307	0.205431	0.134927	0.079771
307.2	0.206316	0.135525	0.0802692
307.4	0.207215	0.136287	0.0812047
307.6	0.20787	0.137057	0.0821525
307.8	0.208442	0.137882	0.0833435
308	0.208666	0.138342	0.084694
308.2	0.208297	0.138423	0.0859889
308.4	0.207582	0.138244	0.0867406
308.6	0.207027	0.138075	0.0871261
308.8	0.206677	0.137947	0.0872942
309	0.20645	0.137659	0.08698
309.2	0.206348	0.13716	0.0861341
309.4	0.206047	0.136361	0.0850326
309.6	0.205713	0.135486	0.0842534
309.8	0.20519	0.134571	0.0835197
310	0.204518	0.134017	0.0829838
310.2	0.204036	0.133884	0.0829585
310.4	0.2041	0.134158	0.0832524
310.6	0.20421	0.134339	0.0830741
310.8	0.204356	0.134351	0.0824161
311	0.204445	0.134145	0.0815311
311.2	0.204322	0.133808	0.080589
311.4	0.204042	0.133461	0.0799843
311.6	0.2037	0.133358	0.0799998
311.8	0.203191	0.133437	0.0804146
312	0.202891	0.13379	0.0806339
312.2	0.203094	0.134535	0.0806736
312.4	0.203418	0.135378	0.0803909
312.6	0.203725	0.135955	0.0797514
312.8	0.204297	0.136399	0.0790763
313	0.204976	0.136707	0.0789754
313.2	0.20552	0.136616	0.0793861
313.4	0.206056	0.136396	0.0802408
313.6	0.206734	0.136359	0.081604
313.8	0.207557	0.136456	0.0833142
314	0.208321	0.136502	0.0847817
314.2	0.20889	0.136321	0.0857872
314.4	0.20956	0.136114	0.0868063
314.6	0.210388	0.135898	0.0878772
314.8	0.211264	0.135773	0.089052
315	0.212363	0.13582	0.0904151
315.2	0.213514	0.136096	0.0919202
315.4	0.214143	0.136048	0.0927927
315.6	0.214039	0.135707	0.0928432
315.8	0.213334	0.135016	0.0921306
316	0.211987	0.133895	0.0907151
316.2	0.210171	0.132547	0.0888127
316.4	0.208401	0.131523	0.0870759
316.6	0.206972	0.130812	0.0857049
316.8	0.205756	0.130286	0.0845525
317	0.204615	0.129851	0.0835079
317.2	0.203599	0.129454	0.0825186
317.4	0.202541	0.128785	0.081088
317.6	0.201441	0.127954	0.0792229
317.8	0.200586	0.127087	0.0771315
318	0.200231	0.126425	0.0753127
318.2	0.200649	0.126144	0.0736621
318.4	0.201764	0.126384	0.0724191
318.6	0.203212	0.1269	0.0714477
318.8	0.204437	0.127538	0.0708412
319	0.205223	0.128166	0.0704055
319.2	0.205384	0.128617	0.0702566
319.4	0.20545	0.129057	0.0705467
319.6	0.205666	0.129796	0.071571
319.8	0.206188	0.130936	0.0731056
320	0.207185	0.13236	0.0750404
320.2	0.208335	0.133707	0.0771723
320.4	0.209022	0.134724	0.0792515
320.6	0.209238	0.135321	0.0809428
320.8	0.209136	0.135422	0.082165
321	0.208757	0.135172	0.0829607
321.2	0.208209	0.134808	0.0837666
321.4	0.207888	0.134411	0.0843451
321.6	0.207508	0.133687	0.0846629
321.8	0.207098	0.132985	0.0847387
322	0.20619	0.132094	0.0844859
322.2	0.204997	0.130938	0.0837109
322.4	0.203362	0.129593	0.0827713
322.6	0.201595	0.128357	0.0816943
322.8	0.199931	0.127253	0.0806613
323	0.199103	0.126785	0.0802164
323.2	0.199133	0.127114	0.0802813
323.4	0.199899	0.127954	0.0804482
323.6	0.201184	0.129144	0.0809789
323.8	0.202645	0.130628	0.0820171
324	0.204001	0.132179	0.0829731
324.2	0.205311	0.133777	0.0838009
324.4	0.206393	0.135176	0.0844914
324.6	0.207333	0.136457	0.0850891
324.8	0.208022	0.137389	0.0854165
325	0.208476	0.137994	0.0855528
325.2	0.208147	0.13803	0.0856335
325.4	0.207483	0.137885	0.0859188
325.6	0.206621	0.13733	0.0862105
325.8	0.205973	0.136405	0.0864745
326	0.205331	0.135234	0.0866564
326.2	0.205185	0.134111	0.0864651
326.4	0.205388	0.133073	0.0859411
326.6	0.205934	0.132284	0.0851953
326.8	0.206753	0.131917	0.0843617
327	0.207625	0.13161	0.0834915
327.2	0.20843	0.131328	0.0830141
327.4	0.209159	0.131113	0.082967
327.6	0.209571	0.130823	0.0829896
327.8	0.209394	0.130497	0.0830964
328	0.20913	0.130451	0.0833053
328.2	0.208761	0.130826	0.0835586
328.4	0.208288	0.131403	0.0836355
328.6	0.20777	0.1323	0.08404
328.8	0.207149	0.133175	0.0846459
329	0.206117	0.133516	0.085228
329.2	0.204866	0.133247	0.085645
329.4	0.203336	0.132566	0.0859093
329.6	0.201907	0.131514	0.0857307
329.8	0.200845	0.130266	0.0850119
330	0.200242	0.129019	0.0839204
330.2	0.200024	0.127904	0.0825393
330.4	0.200232	0.126969	0.0811428
330.6	0.200467	0.126163	0.0798076
330.8	0.200799	0.125588	0.0788525
331	0.201442	0.125543	0.0785786
331.2	0.202397	0.126033	0.079061
331.4	0.203481	0.126895	0.0800227
331.6	0.204994	0.128118	0.0814657
331.8	0.206553	0.129569	0.0831043
332	0.207954	0.131033	0.084514
332.2	0.20895	0.132571	0.0857198
332.4	0.20949	0.134012	0.0866776
332.6	0.209446	0.135202	0.087154
332.8	0.209319	0.136315	0.0873511
333	0.209036	0.137283	0.0873979
333.2	0.20891	0.137706	0.0870095
333.4	0.209109	0.137747	0.0862447
333.6	0.209361	0.137363	0.0851062
333.8	0.209251	0.136709	0.0836134
334	0.208665	0.135775	0.0817646
334.2	0.207681	0.134807	0.0798818
334.4	0.206448	0.133886	0.0782572
334.6	0.205438	0.133276	0.0772957
334.8	0.204642	0.132664	0.0770961
335	0.204053	0.132102	0.0776305
335.2	0.203554	0.131541	0.0786807
335.4	0.202985	0.131018	0.0800337
335.6	0.202174	0.130493	0.081342
335.8	0.201387	0.130292	0.0823912
336	0.20086	0.130358	0.0830356
336.2	0.200515	0.130471	0.0830928
336.4	0.200307	0.130514	0.0828959
336.6	0.199972	0.130316	0.0824385
336.8	0.199262	0.129511	0.0815353
337	0.198246	0.128372	0.0803913
337.2	0.196976	0.12713	0.0794636
337.4	0.19545	0.12585	0.0785007
337.6	0.193953	0.124585	0.0773985
337.8	0.193031	0.123757	0.0767029
338	0.192709	0.123626	0.0766843
338.2	0.193094	0.124228	0.077392
338.4	0.194164	0.125433	0.0787364
338.6	0.195956	0.127343	0.0807326
338.8	0.198093	0.129456	0.0828268
339	0.200222	0.131235	0.0847556
339.2	0.202207	0.132518	0.0860936
339.4	0.204048	0.133476	0.0866034
339.6	0.205517	0.133944	0.0863224
339.8	0.206249	0.13373	0.0852881
340	0.206393	0.133032	0.0839178
340.2	0.205967	0.132165	0.082336
340.4	0.205103	0.130966	0.0809399
340.6	0.204095	0.129733	0.0799771
340.8	0.203344	0.128684	0.0797346
341	0.202577	0.127827	0.0794514
341.2	0.201982	0.127152	0.0790064
341.4	0.201484	0.127092	0.0787581
341.6	0.200749	0.127507	0.078786
341.8	0.199818	0.128257	0.0789825
342	0.199356	0.129284	0.0797614
342.2	0.199448	0.130547	0.0813776
342.4	0.199827	0.131539	0.083053
342.6	0.200316	0.132058	0.084436
342.8	0.200779	0.132322	0.0854156
343	0.200956	0.132349	0.0859819
343.2	0.200556	0.132123	0.0862387
343.4	0.200148	0.131719	0.0863683
343.6	0.200129	0.131433	0.0866484
343.8	0.200432	0.131251	0.0870641
344	0.200922	0.130913	0.0874724
344.2	0.201771	0.130629	0.0874486
344.4	0.20278	0.130542	0.0871402
344.6	0.203671	0.130573	0.0862231
344.8	0.204502	0.130704	0.0847837
345	0.205083	0.131075	0.0832489
345.2	0.205173	0.131161	0.0816968
345.4	0.204885	0.131	0.0800508
345.6	0.204581	0.130723	0.0785935
345.8	0.204299	0.130422	0.077418
346	0.20392	0.129922	0.0762141
346.2	0.203576	0.129407	0.0754562
346.4	0.203254	0.128918	0.0754207
346.6	0.202884	0.128516	0.07618
346.8	0.202359	0.128225	0.0772138
347	0.20239	0.128277	0.0782963
347.2	0.202525	0.128504	0.0789823
347.4	0.20256	0.128861	0.0791469
347.6	0.20261	0.129396	0.078695
347.8	0.203161	0.130202	0.0782404
348	0.203764	0.131108	0.0780431
348.2	0.20433	0.132032	0.078115
348.4	0.204901	0.133074	0.0784325
348.6	0.205366	0.134163	0.0790418
348.8	0.20513	0.134956	0.0793306
349	0.204339	0.135513	0.0794524
349.2	0.203453	0.135893	0.0793206
349.4	0.202629	0.135963	0.0791959
349.6	0.201593	0.135488	0.0790915
349.8	0.20064	0.134669	0.0795673
350	0.19977	0.133651	0.0802045
350.2	0.199111	0.132772	0.08109
350.4	0.198594	0.13198	0.0816566
350.6	0.198533	0.131422	0.0819736
350.8	0.19862	0.130828	0.0818253
351	0.198865	0.130357	0.0817165
351.2	0.199152	0.129881	0.0816181
351.4	0.199589	0.129554	0.0818267
351.6	0.200099	0.129472	0.0823205
351.8	0.20081	0.12994	0.0832923
352	0.201758	0.130876	0.0842967
352.2	0.202858	0.131961	0.0852363
352.4	0.203675	0.132814	0.0860565
352.6	0.204181	0.133331	0.0868732
352.8	0.204431	0.133656	0.0872802
353	0.204281	0.133753	0.0875107
353.2	0.203844	0.133887	0.0877001
353.4	0.20342	0.134145	0.0878163
353.6	0.202814	0.134337	0.0873972
353.8	0.202093	0.134131	0.0868303
354	0.20138	0.133557	0.0859266
354.2	0.200505	0.132591	0.0848383
354.4	0.199331	0.131236	0.0835301
354.6	0.197874	0.129629	0.0820576
354.8	0.196241	0.128041	0.0801297
355	0.194711	0.126677	0.0779513
355.2	0.19348	0.125725	0.0756773
355.4	0.192471	0.125191	0.0733125
355.6	0.192085	0.125018	0.0711874
355.8	0.192392	0.125208	0.0698798
356	0.193195	0.125763	0.06974
356.2	0.194374	0.126662	0.0705983
356.4	0.19572	0.127856	0.0721319
356.6	0.19704	0.129309	0.0741161
356.8	0.198369	0.130884	0.0761315
357	0.199278	0.132238	0.0777165
357.2	0.199791	0.13308	0.0787167
357.4	0.200526	0.133403	0.0796584
357.6	0.201343	0.133254	0.0804985
357.8	0.201853	0.132609	0.0812095
358	0.202153	0.131349	0.0814299
358.2	0.202067	0.129777	0.0810771
358.4	0.20169	0.128407	0.0803589
358.6	0.201134	0.127242	0.0793911
358.8	0.200681	0.126463	0.0785388
359	0.20048	0.126121	0.0780995
359.2	0.200967	0.126221	0.0782457
359.4	0.201827	0.126383	0.0785831
359.6	0.202875	0.126645	0.079128
359.8	0.203442	0.126782	0.0794711
360	0.203338	0.126868	0.0795287
360.2	0.202742	0.127127	0.079571
360.4	0.201618	0.127476	0.079501
360.6	0.200117	0.127833	0.0792368
360.8	0.199047	0.128234	0.0788092
361	0.198785	0.128562	0.0786886
361.2	0.198725	0.128473	0.0784868
361.4	0.199038	0.128402	0.0784408
361.6	0.199725	0.12857	0.0786012
361.8	0.200351	0.129137	0.0789968
362	0.200727	0.130032	0.0791651
362.2	0.200761	0.130823	0.0791296
362.4	0.200486	0.131281	0.0789529
362.6	0.199767	0.131252	0.0786047
362.8	0.198908	0.130686	0.0780579
363	0.198035	0.129625	0.0775135
363.2	0.197437	0.128794	0.0772476
363.4	0.196795	0.128294	0.0771875
363.6	0.19638	0.128262	0.0774567
363.8	0.196119	0.12861	0.0780561
364	0.196054	0.129254	0.0787507
364.2	0.196488	0.130082	0.0795093
364.4	0.197421	0.130889	0.0802689
364.6	0.198808	0.131525	0.0812534
364.8	0.200426	0.132121	0.0823743
365	0.202307	0.133118	0.0836359
365.2	0.203848	0.134197	0.0845338
365.4	0.204638	0.135076	0.0848043
365.6	0.204241	0.135388	0.0839142
365.8	0.202885	0.134958	0.0822927
366	0.200787	0.133911	0.0805071
366.2	0.19842	0.132735	0.0791654
366.4	0.196519	0.131918	0.0783836
366.6	0.195479	0.131726	0.0782152
366.8	0.195319	0.132185	0.0783667
367	0.195396	0.132847	0.0785507
367.2	0.19536	0.133111	0.0784848
367.4	0.195034	0.132796	0.0781648
367.6	0.194642	0.132012	0.0778271
367.8	0.194253	0.131203	0.0778271
368	0.19394	0.130309	0.0778965
368.2	0.194083	0.129814	0.0783214
368.4	0.19458	0.129795	0.0791819
368.6	0.19509	0.130182	0.0801835
368.8	0.195154	0.130229	0.0806514
369	0.195092	0.129988	0.0808725
369.2	0.194611	0.129283	0.0806087
369.4	0.194019	0.128344	0.0801513
369.6	0.193634	0.12758	0.0800003
369.8	0.194065	0.127593	0.080507
370	0.194999	0.12849	0.0811831
370.2	0.196322	0.12981	0.0817678
370.4	0.197696	0.13097	0.0820623
370.6	0.198834	0.131732	0.0819823
370.8	0.199523	0.132024	0.0816153
371	0.200082	0.132136	0.0812995
371.2	0.200942	0.132402	0.0812275
371.4	0.202298	0.133357	0.0815703
371.6	0.203957	0.13466	0.0819176
371.8	0.205553	0.136138	0.0822604
372	0.20674	0.137308	0.0827655
372.2	0.207121	0.137958	0.0831951
372.4	0.20687	0.137759	0.0833771
372.6	0.206324	0.136951	0.0838616
372.8	0.205601	0.135667	0.0843652
373	0.204866	0.133921	0.0843796
373.2	0.204608	0.132265	0.084491
373.4	0.204515	0.130819	0.0844194
373.6	0.204235	0.129486	0.0836242
373.8	0.204037	0.128254	0.0824514
374	0.203857	0.127253	0.081336
374.2	0.203401	0.126479	0.0800143
374.4	0.202737	0.125944	0.0787645
374.6	0.202144	0.125729	0.0777105
374.8	0.201615	0.125727	0.0768378
375	0.201223	0.126254	0.0763442
375.2	0.200672	0.126805	0.0761223
375.4	0.199968	0.127295	0.0762332
375.6	0.199105	0.12776	0.0769539
375.8	0.19771	0.128176	0.0780395
376	0.196011	0.128163	0.0792643
376.2	0.194332	0.127857	0.0806466
376.4	0.19296	0.127376	0.0818313
376.6	0.191859	0.126738	0.0826708
376.8	0.191551	0.126284	0.0836976
377	0.191928	0.126292	0.0846994
377.2	0.192908	0.12676	0.085704
377.4	0.193893	0.127524	0.0866864
377.6	0.194583	0.128336	0.087301
377.8	0.194798	0.128922	0.0869185
378	0.194689	0.129149	0.0859314
378.2	0.194432	0.12921	0.0843002
378.4	0.194438	0.129414	0.0824866
378.6	0.194917	0.129889	0.0807969
378.8	0.195713	0.130266	0.0794162
379	0.196586	0.130541	0.0778709
379.2	0.197141	0.130515	0.0760642
379.4	0.19712	0.12989	0.0739535
379.6	0.196789	0.128592	0.071687
379.8	0.196452	0.127196	0.0695475
380	0.196155	0.125914	0.0680368
380.2	0.196089	0.125042	0.0677039
380.4	0.196491	0.124541	0.0686798
380.6	0.197381	0.124629	0.070723
380.8	0.198189	0.124871	0.0730373
381	0.198555	0.124987	0.0750867
381.2	0.198561	0.124657	0.0763051
381.4	0.198426	0.124037	0.0766865
381.6	0.198178	0.123312	0.0764206
381.8	0.19782	0.12261	0.0757182
382	0.19756	0.12216	0.0749909
382.2	0.197391	0.121984	0.074648
382.4	0.197254	0.122189	0.0744621
382.6	0.196943	0.122507	0.0741149
382.8	0.196743	0.122879	0.0739327
383	0.196751	0.123326	0.0737261
383.2	0.197099	0.123967	0.073412
383.4	0.197713	0.124959	0.0733425
383.6	0.198395	0.126071	0.0738274
383.8	0.199124	0.127255	0.0748045
384	0.199931	0.128112	0.076309
384.2	0.200879	0.128996	0.0781057
384.4	0.201398	0.129343	0.0795917
384.6	0.201665	0.129222	0.080664
384.8	0.20193	0.128638	0.081387
385	0.202285	0.128094	0.0819436
385.2	0.202402	0.127325	0.0821532
385.4	0.202216	0.126359	0.08202
385.6	0.201833	0.125454	0.0816785
385.8	0.201182	0.12478	0.0814027
386	0.20036	0.124262	0.0810599
386.2	0.19915	0.123649	0.0806556
386.4	0.197902	0.12329	0.0803086
386.6	0.196613	0.123315	0.0797562
386.8	0.195365	0.123592	0.0791448
387	0.193979	0.123873	0.078405
387.2	0.192649	0.12397	0.0775387
387.4	0.191598	0.123944	0.0766764
387.6	0.190958	0.123691	0.0760314
387.8	0.190664	0.123588	0.075359
388	0.190608	0.123431	0.074689
388.2	0.191138	0.123781	0.0741871
388.4	0.192353	0.124594	0.0740567
388.6	0.193879	0.125618	0.0742261
388.8	0.195586	0.12649	0.0744692
389	0.197279	0.127235	0.0747912
389.2	0.198696	0.127527	0.0754185
389.4	0.199472	0.127302	0.0762828
389.6	0.199937	0.126899	0.0772587
389.8	0.19992	0.126483	0.0783498
390	0.199849	0.126348	0.0797803
390.2	0.199795	0.126268	0.0810261
390.4	0.200256	0.126162	0.082073
390.6	0.200823	0.125776	0.082647
390.8	0.201685	0.125146	0.0827872
391	0.202692	0.124452	0.0822279
391.2	0.203747	0.124268	0.0814979
391.4	0.204266	0.124616	0.0805885
391.6	0.204504	0.125346	0.07978
391.8	0.204441	0.126353	0.0790261
392	0.204189	0.127421	0.0787545
392.2	0.203741	0.128135	0.0788371
392.4	0.203241	0.128429	0.0788269
392.6	0.202398	0.128388	0.0786501
392.8	0.201073	0.128093	0.0786068
393	0.199424	0.127811	0.0784673
393.2	0.198014	0.127719	0.0781492
393.4	0.197036	0.127731	0.0780917
393.6	0.196761	0.127715	0.0784159
393.8	0.197352	0.127424	0.0785679
394	0.198657	0.126773	0.0785603
394.2	0.199806	0.125642	0.078217
394.4	0.20083	0.124338	0.077588
394.6	0.201706	0.123477	0.0770691
394.8	0.202552	0.123465	0.0774224
395	0.203203	0.123856	0.0782615
395.2	0.203863	0.124549	0.0794133
395.4	0.20423	0.125509	0.0805017
395.6	0.204329	0.126459	0.0814838
395.8	0.203867	0.12706	0.0816745
396	0.202768	0.127415	0.0811329
396.2	0.201135	0.12791	0.0802445
396.4	0.199318	0.128542	0.0797536
396.6	0.197554	0.129259	0.0793662
396.8	0.196045	0.129818	0.0789923
397	0.194828	0.130311	0.0787288
397.2	0.194075	0.130512	0.0784415
397.4	0.193461	0.130282	0.0774567
397.6	0.192833	0.129519	0.0758758
397.8	0.192038	0.128329	0.074092
398	0.191494	0.127066	0.0726881
398.2	0.19104	0.125976	0.0718887
398.4	0.190954	0.125103	0.0718446
398.6	0.1908	0.124418	0.0721484
398.8	0.190457	0.124093	0.0725237
399	0.189969	0.124102	0.0727604
399.2	0.189792	0.124333	0.0731761
399.4	0.189593	0.124343	0.0733797
399.6	0.189624	0.124161	0.0736376
[truncated: 351 more rows]

## Sheet: Fig1-mouse-ACE2-BA.2
Time (s)	100 nM	50 nM	25 nM
0	-0.0063977	-0.0019339	-0.0023746
0.2	0.00033005	0.00191131	0.0012306
0.4	0.00656284	0.0054582	0.00448003
0.6	0.0123006	0.00870681	0.00737369
0.8	0.0175434	0.0116571	0.00991161
1	0.0222913	0.0143092	0.0120938
1.2	0.0265441	0.0166629	0.0139201
1.4	0.030302	0.0187184	0.0153908
1.6	0.0335648	0.0204756	0.0165057
1.8	0.0363327	0.0219345	0.0172648
2	0.0394852	0.0230864	0.0176593
2.2	0.0414622	0.0237881	0.0174255
2.4	0.0424366	0.0240408	0.0166062
2.6	0.042714	0.0240584	0.0154568
2.8	0.0424103	0.0238684	0.0142519
3	0.0420083	0.0237267	0.0133507
3.2	0.0416745	0.0237703	0.0126276
3.4	0.0413065	0.0239687	0.0122103
3.6	0.041052	0.0243091	0.0121865
3.8	0.0411701	0.0248372	0.0127316
4	0.0418133	0.0255593	0.0136156
4.2	0.0430592	0.0263209	0.0150336
4.4	0.045177	0.0271836	0.0167338
4.6	0.0481201	0.0280553	0.0186903
4.8	0.0518858	0.0289065	0.0204746
5	0.0559848	0.0297155	0.022093
5.2	0.0601326	0.0306187	0.023538
5.4	0.0639698	0.0316401	0.0249498
5.6	0.0670601	0.0325922	0.0257683
5.8	0.0693598	0.0334726	0.0262556
6	0.071208	0.0343212	0.0263955
6.2	0.0727397	0.0350203	0.026123
6.4	0.074132	0.0355495	0.0254442
6.6	0.0756142	0.0360662	0.0247409
6.8	0.0768378	0.0365555	0.023566
7	0.0777242	0.0367068	0.0218977
7.2	0.0783602	0.0363654	0.0198282
7.4	0.0789552	0.0358629	0.0177605
7.6	0.0797361	0.0356122	0.0161219
7.8	0.0807134	0.0356291	0.0151416
8	0.0816102	0.0359926	0.014687
8.2	0.0823538	0.0365321	0.0145831
8.4	0.0829121	0.0372404	0.0147799
8.6	0.0831042	0.0379639	0.0152308
8.8	0.0831057	0.0388363	0.0160881
9	0.0832101	0.0399359	0.01756
9.2	0.0833713	0.041085	0.0193195
9.4	0.0835996	0.0420512	0.0213026
9.6	0.0838251	0.0427711	0.022982
9.8	0.0839304	0.0431814	0.0240823
10	0.0838289	0.0432782	0.0241471
10.2	0.0840708	0.0436267	0.0237567
10.4	0.0847679	0.0441673	0.0228643
10.6	0.0863119	0.0447506	0.0219573
10.8	0.0888153	0.0453213	0.0213724
11	0.0923738	0.0463834	0.0217521
11.2	0.0964194	0.0479001	0.0229338
11.4	0.10031	0.0496683	0.0243371
11.6	0.103653	0.0517763	0.0257921
11.8	0.106363	0.0541259	0.0271693
12	0.108488	0.0562703	0.0285586
12.2	0.110274	0.0580036	0.0299785
12.4	0.112277	0.0597191	0.031995
12.6	0.114228	0.0610783	0.0342851
12.8	0.115934	0.0617692	0.0363725
13	0.117147	0.0619119	0.0380521
13.2	0.117764	0.0617303	0.0391796
13.4	0.117636	0.0612612	0.0395661
13.6	0.117204	0.0607308	0.0392689
13.8	0.117126	0.0604548	0.0388441
14	0.117647	0.0603286	0.0381708
14.2	0.118987	0.0604342	0.0374538
14.4	0.120836	0.0604608	0.0364625
14.6	0.122911	0.0607003	0.0355179
14.8	0.125077	0.061246	0.0345475
15	0.127127	0.0621724	0.0337378
15.2	0.129094	0.0632214	0.0332994
15.4	0.131	0.0644138	0.0334926
15.6	0.133017	0.065424	0.034244
15.8	0.134785	0.0664416	0.0356059
16	0.136412	0.0675151	0.0374955
16.2	0.137423	0.0683754	0.0392451
16.4	0.138175	0.0689339	0.0405628
16.6	0.138721	0.069329	0.0413384
16.8	0.139418	0.0695059	0.041571
17	0.140255	0.0694304	0.0413872
17.2	0.141202	0.0692063	0.0408899
17.4	0.142122	0.0687487	0.0401286
17.6	0.143059	0.0684579	0.039322
17.8	0.143814	0.0682519	0.0384454
18	0.144214	0.0680196	0.0372954
18.2	0.144666	0.0681547	0.0363257
18.4	0.145438	0.0688664	0.0357782
18.6	0.146495	0.0699847	0.0356135
18.8	0.147614	0.071286	0.0357492
19	0.148699	0.0729142	0.0360931
19.2	0.149719	0.0747055	0.0363711
19.4	0.150541	0.0765745	0.0367018
19.6	0.151045	0.0781682	0.036768
19.8	0.151475	0.0794986	0.0363374
20	0.15219	0.0804382	0.0356651
20.2	0.15313	0.0810764	0.035187
20.4	0.154029	0.0814308	0.0350309
20.6	0.154824	0.0815431	0.0352771
20.8	0.15545	0.0814256	0.036256
21	0.155903	0.0810948	0.0377627
21.2	0.156344	0.0806437	0.0395756
21.4	0.156978	0.0801962	0.0412847
21.6	0.157904	0.0798172	0.0431042
21.8	0.159241	0.0797829	0.0449293
22	0.160966	0.0799785	0.0463717
22.2	0.163032	0.0804403	0.0471983
22.4	0.165217	0.0808942	0.0473683
22.6	0.167892	0.0815732	0.0471093
22.8	0.171043	0.0826563	0.0466679
23	0.174334	0.0841316	0.0464121
23.2	0.177354	0.0856248	0.0462217
23.4	0.180289	0.0873478	0.0462081
23.6	0.182559	0.0892834	0.0463772
23.8	0.183928	0.0911415	0.0464215
24	0.184514	0.0927513	0.0462396
24.2	0.18469	0.0941654	0.046047
24.4	0.184511	0.0952448	0.0460332
24.6	0.184004	0.0956727	0.0456824
24.8	0.183484	0.0955601	0.0453733
25	0.183129	0.0952671	0.0453734
25.2	0.182873	0.094767	0.0461181
25.4	0.182515	0.0941207	0.047109
25.6	0.182417	0.0934992	0.0480851
25.8	0.182478	0.0928589	0.0486507
26	0.182617	0.0922993	0.0487315
26.2	0.183044	0.0925059	0.0485878
26.4	0.183889	0.0935537	0.0486782
26.6	0.184938	0.0951092	0.0490372
26.8	0.186171	0.0968519	0.0494897
27	0.187499	0.0987871	0.0500119
27.2	0.188682	0.10023	0.0499501
27.4	0.189846	0.100994	0.0492405
27.6	0.190963	0.101102	0.0483589
27.8	0.191801	0.100854	0.0477283
28	0.192579	0.100255	0.047451
28.2	0.193337	0.0994986	0.0477135
28.4	0.194068	0.0988639	0.048822
28.6	0.194772	0.0982978	0.0504708
28.8	0.195354	0.0978206	0.0524858
29	0.195765	0.0973128	0.0544562
29.2	0.196063	0.0970669	0.0561021
29.4	0.195906	0.0968382	0.0567445
29.6	0.195349	0.0971802	0.0568297
29.8	0.19473	0.098009	0.0565325
30	0.194073	0.0991314	0.0560881
30.2	0.193351	0.100188	0.055385
30.4	0.192767	0.101227	0.0546084
30.6	0.192383	0.101932	0.0536339
30.8	0.192364	0.102268	0.052352
31	0.192835	0.10259	0.0511678
31.2	0.193505	0.102775	0.0501777
31.4	0.194496	0.103098	0.0497474
31.6	0.195888	0.103554	0.0500681
31.8	0.19726	0.104106	0.0510548
32	0.198425	0.104592	0.0524898
32.2	0.199769	0.105117	0.0544365
32.4	0.201193	0.105542	0.0565405
32.6	0.202738	0.106147	0.0586448
32.8	0.204409	0.107036	0.0607232
33	0.205957	0.108143	0.0624348
33.2	0.207192	0.109598	0.0640545
33.4	0.208054	0.111071	0.0655188
33.6	0.20857	0.112374	0.0666988
33.8	0.208908	0.113318	0.067418
34	0.209085	0.11411	0.0676058
34.2	0.209175	0.114593	0.0670543
34.4	0.20941	0.115079	0.0659709
34.6	0.209635	0.115517	0.0643956
34.8	0.209747	0.116148	0.0626078
35	0.21009	0.116861	0.0609346
35.2	0.210426	0.117447	0.0594372
35.4	0.210726	0.117848	0.0579414
35.6	0.21125	0.11825	0.0566444
35.8	0.212304	0.118593	0.0556005
36	0.21369	0.118793	0.054816
36.2	0.215128	0.119296	0.054553
36.4	0.21648	0.119873	0.0550832
36.6	0.217553	0.120477	0.056272
36.8	0.218239	0.120772	0.057882
37	0.218629	0.120862	0.0596654
37.2	0.21938	0.120775	0.061233
37.4	0.220375	0.120546	0.0623455
37.6	0.221268	0.120073	0.0629338
37.8	0.221826	0.119485	0.0628962
38	0.222217	0.11893	0.062468
38.2	0.222325	0.118445	0.061965
38.4	0.222292	0.118232	0.0613665
38.6	0.222324	0.118189	0.0604904
38.8	0.22256	0.118624	0.0597539
39	0.223067	0.11956	0.0593301
39.2	0.223638	0.120803	0.0589834
39.4	0.224175	0.122313	0.0589771
39.6	0.224584	0.123993	0.0593998
39.8	0.224613	0.125731	0.060138
40	0.224573	0.127374	0.0609558
40.2	0.224908	0.129063	0.061981
40.4	0.225589	0.130595	0.0628274
40.6	0.226863	0.132365	0.0638018
40.8	0.229233	0.134114	0.0649224
41	0.231616	0.135356	0.0658255
41.2	0.23353	0.136003	0.066202
41.4	0.235042	0.136187	0.0662234
41.6	0.236233	0.135732	0.0659479
41.8	0.236816	0.13482	0.0655469
42	0.23728	0.133946	0.0653599
42.2	0.237813	0.133499	0.0657472
42.4	0.23862	0.133754	0.0668826
42.6	0.23987	0.134527	0.068621
42.8	0.241351	0.135554	0.070101
43	0.243035	0.136901	0.0714194
43.2	0.244955	0.138083	0.0723404
43.4	0.246899	0.139046	0.0729806
43.6	0.248472	0.139933	0.0732873
43.8	0.249706	0.140929	0.0738424
44	0.250558	0.141722	0.0742959
44.2	0.251128	0.142541	0.0748508
44.4	0.251339	0.143127	0.0750725
44.6	0.250897	0.143583	0.0745962
44.8	0.250171	0.144066	0.0734662
45	0.249155	0.144384	0.072273
45.2	0.248038	0.144383	0.071166
45.4	0.247052	0.144314	0.0704912
45.6	0.246519	0.144248	0.0703375
45.8	0.246598	0.14431	0.0707789
46	0.247521	0.14471	0.0717057
46.2	0.248952	0.14533	0.0726284
46.4	0.25046	0.145945	0.0733306
46.6	0.2522	0.146442	0.0743263
46.8	0.253668	0.146517	0.0753985
47	0.254473	0.146309	0.0763435
47.2	0.254515	0.145906	0.077314
47.4	0.254198	0.145278	0.0778291
47.6	0.253451	0.144521	0.0774574
47.8	0.252334	0.143823	0.0762558
48	0.250865	0.143002	0.0743093
48.2	0.249358	0.142235	0.0717478
48.4	0.247872	0.141594	0.0692275
48.6	0.246496	0.140833	0.067159
48.8	0.245674	0.140039	0.065779
49	0.24571	0.139681	0.065158
49.2	0.246126	0.139674	0.0651465
49.4	0.246971	0.140195	0.0657983
49.6	0.247938	0.141331	0.0667924
49.8	0.248946	0.142886	0.0679778
50	0.24993	0.14438	0.0695285
50.2	0.251119	0.145608	0.0712824
50.4	0.252276	0.146499	0.0728135
50.6	0.253773	0.147344	0.0741677
50.8	0.255308	0.148014	0.0751391
51	0.256808	0.148626	0.0752296
51.2	0.258252	0.149428	0.0748633
51.4	0.259826	0.150286	0.0744653
51.6	0.261383	0.150791	0.0743925
51.8	0.263066	0.151208	0.074685
52	0.26485	0.151543	0.0755388
52.2	0.266846	0.151754	0.0766854
52.4	0.268873	0.152094	0.07823
52.6	0.270617	0.152704	0.079825
52.8	0.271762	0.153196	0.081352
53	0.272467	0.153729	0.0829158
53.2	0.272511	0.154351	0.0846476
53.4	0.27197	0.154758	0.0860548
53.6	0.270998	0.154871	0.0869303
53.8	0.269896	0.154988	0.0870152
54	0.26876	0.155217	0.0860683
54.2	0.267705	0.155585	0.0842688
54.4	0.266655	0.156075	0.0820837
54.6	0.265849	0.156671	0.0795813
54.8	0.265448	0.157493	0.0772678
55	0.265475	0.158062	0.0756428
55.2	0.265907	0.15818	0.0746152
55.4	0.266868	0.158106	0.0740952
55.6	0.268447	0.158014	0.0741906
55.8	0.270511	0.157949	0.0750825
56	0.272577	0.157973	0.0764821
56.2	0.274612	0.158051	0.0782355
56.4	0.276567	0.158003	0.0801673
56.6	0.277918	0.157781	0.0823692
56.8	0.27847	0.157454	0.0843948
57	0.278824	0.157423	0.0861412
57.2	0.279072	0.15788	0.0876863
57.4	0.278927	0.158847	0.0886861
57.6	0.278541	0.160302	0.0890348
57.8	0.278322	0.162035	0.0891435
58	0.27797	0.163672	0.0890838
58.2	0.277527	0.164892	0.0887175
58.4	0.277599	0.166037	0.0886547
58.6	0.278319	0.166737	0.0889046
58.8	0.279299	0.167226	0.0892956
59	0.280628	0.167479	0.0896467
59.2	0.282494	0.167837	0.0899515
59.4	0.284437	0.16791	0.0902528
59.6	0.286147	0.167739	0.0901071
59.8	0.287805	0.167126	0.089685
60	0.289058	0.166066	0.0888705
60.2	0.289595	0.164564	0.0879989
60.4	0.289765	0.163164	0.0869385
60.6	0.289914	0.16251	0.0865143
60.8	0.289725	0.16246	0.0863073
61	0.289401	0.163116	0.0864217
61.2	0.28921	0.164363	0.086667
61.4	0.289148	0.165884	0.0872286
61.6	0.28866	0.166998	0.0878189
61.8	0.287933	0.167688	0.0886195
62	0.287191	0.168174	0.0895506
62.2	0.28638	0.16842	0.0903877
62.4	0.285124	0.168302	0.0909161
62.6	0.284189	0.168207	0.0911984
62.8	0.283842	0.1684	0.0914951
63	0.283848	0.168621	0.0919679
63.2	0.283872	0.168874	0.0924127
63.4	0.284204	0.169401	0.0929616
63.6	0.284506	0.170048	0.093339
63.8	0.28462	0.1706	0.0934553
64	0.284727	0.17117	0.0932816
64.2	0.285073	0.171835	0.093227
64.4	0.285642	0.172338	0.0929637
64.6	0.286739	0.173054	0.0927851
64.8	0.288181	0.173888	0.092707
65	0.289887	0.174752	0.0929878
65.2	0.291632	0.175321	0.0933191
65.4	0.293297	0.175545	0.0936034
65.6	0.294784	0.175218	0.0936764
65.8	0.29626	0.1746	0.0933954
66	0.297368	0.173754	0.0926487
66.2	0.298295	0.173094	0.0919284
66.4	0.299095	0.172481	0.0911785
66.6	0.299566	0.171845	0.0903946
66.8	0.299602	0.171225	0.0896677
67	0.29964	0.170966	0.0891672
67.2	0.29934	0.170605	0.0884822
67.4	0.298495	0.170271	0.087788
67.6	0.297296	0.169986	0.0873255
67.8	0.295974	0.169933	0.0873787
68	0.29451	0.170016	0.0879085
68.2	0.293408	0.170813	0.0890117
68.4	0.292843	0.172158	0.0907453
68.6	0.292968	0.173895	0.0928944
68.8	0.293626	0.175824	0.0950672
69	0.294573	0.17765	0.0968989
69.2	0.295364	0.178951	0.0981632
69.4	0.295921	0.179952	0.098835
69.6	0.296124	0.180745	0.0991301
69.8	0.296248	0.181146	0.099179
70	0.296577	0.181013	0.0987983
70.2	0.297414	0.180669	0.098288
70.4	0.298943	0.180445	0.0977078
70.6	0.300845	0.180321	0.096615
70.8	0.302471	0.180136	0.0949033
71	0.303757	0.180228	0.09317
71.2	0.304612	0.180335	0.0915711
71.4	0.304985	0.180322	0.0901734
71.6	0.305008	0.180149	0.0889826
71.8	0.305127	0.180247	0.0879237
72	0.305207	0.180331	0.0871821
72.2	0.305017	0.180517	0.0868125
72.4	0.304546	0.180851	0.0867555
72.6	0.30379	0.181325	0.0871971
72.8	0.302695	0.18176	0.0881683
73	0.301527	0.182378	0.0894517
73.2	0.300774	0.183081	0.0908905
73.4	0.300752	0.183726	0.0925137
73.6	0.301426	0.184494	0.0940679
73.8	0.302847	0.185659	0.0955338
74	0.304782	0.187089	0.0967108
74.2	0.306844	0.188445	0.0974928
74.4	0.308562	0.189539	0.0978126
74.6	0.310041	0.190214	0.0978189
74.8	0.31129	0.190301	0.0976504
75	0.312629	0.190086	0.0974948
75.2	0.314063	0.189906	0.0974268
75.4	0.31531	0.189668	0.0975303
75.6	0.316077	0.189359	0.0980346
75.8	0.31625	0.189265	0.0990615
76	0.315843	0.189257	0.100422
76.2	0.315074	0.189361	0.102194
76.4	0.314369	0.189921	0.104059
76.6	0.313855	0.190764	0.105535
76.8	0.313724	0.191586	0.106702
77	0.314015	0.192499	0.107756
77.2	0.314682	0.193613	0.108331
77.4	0.315756	0.194752	0.108451
77.6	0.317256	0.195944	0.108499
77.8	0.31916	0.197043	0.108404
78	0.320967	0.197765	0.107707
78.2	0.322662	0.197994	0.10656
78.4	0.324099	0.197925	0.105282
78.6	0.325198	0.197621	0.103793
78.8	0.325459	0.196823	0.101997
79	0.324869	0.195577	0.100283
79.2	0.323634	0.194146	0.098809
79.4	0.321893	0.19257	0.0976074
79.6	0.319938	0.190859	0.0965004
79.8	0.318192	0.189364	0.0955233
80	0.316953	0.188134	0.0944477
80.2	0.315937	0.187158	0.0935836
80.4	0.315405	0.186551	0.0935973
80.6	0.31541	0.186619	0.0947287
80.8	0.315988	0.187447	0.0968153
81	0.317111	0.189132	0.0998597
81.2	0.318907	0.191245	0.103498
81.4	0.320811	0.19336	0.106792
81.6	0.322371	0.195217	0.109434
81.8	0.323256	0.196608	0.111278
82	0.323384	0.19748	0.112285
82.2	0.322785	0.197986	0.112393
82.4	0.321667	0.198307	0.111898
82.6	0.320379	0.198654	0.111024
82.8	0.319198	0.198929	0.109952
83	0.318393	0.199064	0.108655
83.2	0.31784	0.199156	0.107231
83.4	0.317569	0.199189	0.105872
83.6	0.317688	0.199041	0.104729
83.8	0.318184	0.199	0.104243
84	0.318895	0.199055	0.104426
84.2	0.319716	0.199108	0.104888
84.4	0.320518	0.199035	0.105233
84.6	0.321278	0.19879	0.10548
84.8	0.321776	0.198026	0.105174
85	0.321858	0.197031	0.104417
85.2	0.321855	0.196141	0.103622
85.4	0.321869	0.195515	0.102929
85.6	0.322013	0.195286	0.102109
85.8	0.322525	0.195817	0.101564
86	0.323345	0.196965	0.101645
86.2	0.324212	0.198493	0.102366
86.4	0.325079	0.200211	0.103657
86.6	0.325951	0.202076	0.105478
86.8	0.326344	0.203803	0.107389
87	0.326603	0.20534	0.109296
87.2	0.326957	0.206627	0.110913
87.4	0.327651	0.207701	0.112296
87.6	0.32823	0.208398	0.113304
87.8	0.328841	0.20862	0.114035
88	0.329122	0.208202	0.114419
88.2	0.32927	0.207205	0.114635
88.4	0.329119	0.205746	0.11433
88.6	0.329055	0.204195	0.113931
88.8	0.329221	0.202937	0.113444
89	0.329901	0.202231	0.113019
89.2	0.330861	0.202121	0.112662
89.4	0.332366	0.202701	0.113037
89.6	0.333959	0.203695	0.113731
89.8	0.335775	0.205177	0.114571
90	0.337545	0.207021	0.115268
90.2	0.339058	0.208953	0.115931
90.4	0.339465	0.210549	0.116043
90.6	0.339298	0.211798	0.116095
90.8	0.338891	0.212588	0.116242
91	0.338774	0.213047	0.116517
91.2	0.338688	0.213088	0.116765
91.4	0.338886	0.212764	0.116884
91.6	0.339265	0.212314	0.116785
91.8	0.339555	0.211754	0.116347
92	0.339108	0.210901	0.115411
92.2	0.338434	0.210154	0.114373
92.4	0.33801	0.209679	0.113475
92.6	0.337839	0.209312	0.112832
92.8	0.337894	0.208875	0.112517
93	0.338541	0.208694	0.11291
93.2	0.339428	0.20877	0.113511
93.4	0.340421	0.209192	0.114416
93.6	0.341125	0.209663	0.115318
93.8	0.341278	0.21008	0.116142
94	0.340636	0.210051	0.116397
94.2	0.340027	0.209705	0.116641
94.4	0.33965	0.209295	0.116968
94.6	0.339717	0.209248	0.117466
94.8	0.340048	0.20936	0.118137
95	0.340925	0.209812	0.119136
95.2	0.341804	0.210538	0.120298
95.4	0.342276	0.211061	0.121232
95.6	0.342305	0.211041	0.121626
95.8	0.342524	0.21095	0.121719
96	0.342799	0.210437	0.12157
96.2	0.342862	0.209328	0.121192
96.4	0.342898	0.207935	0.120739
96.6	0.342997	0.206585	0.12053
96.8	0.342952	0.205092	0.120072
97	0.342686	0.203815	0.119435
97.2	0.342517	0.202978	0.118594
97.4	0.342368	0.202567	0.117408
97.6	0.34232	0.202482	0.115908
97.8	0.342536	0.203041	0.114925
98	0.342907	0.203987	0.114281
98.2	0.343513	0.205187	0.11375
98.4	0.344451	0.206505	0.113454
98.6	0.345864	0.208223	0.113755
98.8	0.34744	0.210068	0.114206
99	0.349045	0.212062	0.114728
99.2	0.350408	0.214069	0.115344
99.4	0.351612	0.216132	0.116282
99.6	0.352498	0.217932	0.117174
99.8	0.353258	0.219522	0.117986
100	0.354123	0.221035	0.118796
100.2	0.354992	0.222305	0.119727
100.4	0.35552	0.223339	0.120665
100.6	0.355396	0.223956	0.121521
100.8	0.354992	0.224085	0.122257
101	0.35436	0.223842	0.122669
101.2	0.35353	0.223407	0.122783
101.4	0.352599	0.222784	0.122509
101.6	0.351981	0.222049	0.121789
101.8	0.351352	0.22118	0.120543
102	0.350681	0.220324	0.119243
102.2	0.35021	0.219666	0.118136
102.4	0.350065	0.219059	0.117128
102.6	0.350096	0.21857	0.116253
102.8	0.350244	0.218378	0.115789
103	0.35066	0.218628	0.115728
103.2	0.351367	0.219332	0.115909
103.4	0.352382	0.220446	0.116526
103.6	0.35346	0.222021	0.117922
103.8	0.354413	0.223862	0.119922
104	0.355011	0.225525	0.1223
104.2	0.35524	0.226713	0.124717
104.4	0.355454	0.227873	0.12737
104.6	0.355614	0.229173	0.129976
104.8	0.35555	0.230446	0.13208
105	0.355564	0.231764	0.133823
105.2	0.3558	0.233119	0.135225
105.4	0.35569	0.234071	0.1358
105.6	0.355452	0.234494	0.135404
105.8	0.3554	0.234436	0.134312
106	0.35546	0.233764	0.132331
106.2	0.355535	0.232725	0.12984
106.4	0.355697	0.231633	0.127311
106.6	0.356044	0.230704	0.125216
106.8	0.356541	0.229918	0.12381
107	0.357111	0.229379	0.1232
107.2	0.357582	0.22921	0.123285
107.4	0.358086	0.229131	0.1237
107.6	0.358306	0.228678	0.124182
107.8	0.358274	0.228084	0.124848
108	0.357921	0.227351	0.125931
108.2	0.357512	0.226638	0.127231
108.4	0.357033	0.22606	0.128658
108.6	0.356709	0.225727	0.130382
108.8	0.356286	0.225434	0.131969
109	0.35597	0.225535	0.133126
109.2	0.355673	0.225605	0.133524
109.4	0.355577	0.225479	0.13337
109.6	0.355747	0.225272	0.132725
109.8	0.356571	0.22536	0.13219
110	0.357765	0.225287	0.13149
110.2	0.358998	0.225208	0.130869
110.4	0.360019	0.225344	0.130339
110.6	0.360937	0.225812	0.129824
110.8	0.361402	0.226411	0.128972
111	0.361505	0.227076	0.128096
111.2	0.361428	0.227683	0.127379
111.4	0.361393	0.228356	0.126839
111.6	0.361153	0.228895	0.126388
111.8	0.361041	0.229565	0.125961
112	0.360759	0.229944	0.125434
112.2	0.360131	0.229927	0.124774
112.4	0.359195	0.229473	0.124017
112.6	0.35833	0.228968	0.123118
112.8	0.357426	0.227853	0.122105
113	0.356888	0.226507	0.121298
113.2	0.356773	0.225058	0.120623
113.4	0.357068	0.223773	0.120152
113.6	0.357491	0.222428	0.119678
113.8	0.358061	0.221556	0.119366
114	0.358727	0.221316	0.119299
114.2	0.35968	0.221886	0.119794
114.4	0.360725	0.222877	0.12062
114.6	0.361852	0.224298	0.121957
114.8	0.36314	0.225993	0.123589
115	0.364477	0.227899	0.125056
115.2	0.365743	0.22977	0.126213
115.4	0.366856	0.231568	0.127103
115.6	0.367686	0.232964	0.127609
115.8	0.36811	0.233933	0.127984
116	0.368182	0.23455	0.128345
116.2	0.367911	0.234921	0.128718
116.4	0.367854	0.235134	0.129284
116.6	0.368135	0.235379	0.130211
116.8	0.368447	0.235584	0.131144
117	0.368618	0.235819	0.131932
117.2	0.368851	0.235945	0.132476
117.4	0.368732	0.235885	0.13267
117.6	0.36822	0.235645	0.132583
117.8	0.367695	0.235333	0.132255
118	0.367458	0.234718	0.131561
118.2	0.367352	0.234078	0.130742
118.4	0.367547	0.233435	0.129839
118.6	0.368072	0.233071	0.128817
118.8	0.368609	0.233078	0.127758
119	0.368899	0.23365	0.127009
119.2	0.368855	0.234353	0.126031
119.4	0.368705	0.235249	0.125212
119.6	0.368792	0.236214	0.124677
119.8	0.36946	0.237256	0.124888
120	0.370937	0.238405	0.125911
120.2	0.372807	0.239563	0.127793
120.4	0.374473	0.240695	0.1298
120.6	0.375471	0.241625	0.131474
120.8	0.375886	0.242354	0.132831
121	0.375692	0.242947	0.133871
121.2	0.375228	0.243451	0.134457
121.4	0.374688	0.243515	0.134564
121.6	0.374386	0.243285	0.134573
121.8	0.374119	0.242826	0.13438
122	0.373708	0.242098	0.134013
122.2	0.373082	0.241421	0.133611
122.4	0.372333	0.24105	0.133414
122.6	0.371559	0.24089	0.133264
122.8	0.370947	0.240584	0.132789
123	0.371119	0.240424	0.13252
123.2	0.372316	0.24056	0.13291
123.4	0.374288	0.241124	0.1339
123.6	0.376643	0.241785	0.13516
123.8	0.3791	0.242432	0.13693
124	0.381171	0.242995	0.138627
124.2	0.382545	0.243355	0.139931
124.4	0.383274	0.243344	0.140829
124.6	0.383735	0.24344	0.14165
124.8	0.383968	0.243646	0.142084
125	0.384015	0.243556	0.142121
125.2	0.384144	0.243295	0.141688
125.4	0.384364	0.242883	0.141003
125.6	0.384248	0.242143	0.140038
125.8	0.383933	0.2413	0.138759
126	0.383603	0.240762	0.137423
126.2	0.383326	0.240517	0.136172
126.4	0.383072	0.240539	0.134822
126.6	0.382966	0.240845	0.133638
126.8	0.383076	0.241643	0.133169
127	0.383494	0.242705	0.133286
127.2	0.384044	0.243675	0.133876
127.4	0.38482	0.24482	0.135327
127.6	0.385704	0.246208	0.13707
127.8	0.38659	0.247619	0.138597
128	0.387361	0.249048	0.139956
128.2	0.388459	0.250839	0.141469
128.4	0.389761	0.25252	0.142598
128.6	0.391217	0.25375	0.143362
128.8	0.392654	0.254578	0.14392
129	0.393713	0.254912	0.144253
129.2	0.393975	0.254584	0.143963
129.4	0.393545	0.254017	0.143343
129.6	0.392795	0.253396	0.142679
129.8	0.391772	0.252527	0.141876
130	0.390395	0.251252	0.140719
130.2	0.388826	0.249761	0.139572
130.4	0.387263	0.248393	0.138793
130.6	0.385907	0.247331	0.138534
130.8	0.384578	0.246566	0.13847
131	0.383494	0.246403	0.138663
131.2	0.382846	0.246855	0.139143
131.4	0.382472	0.247477	0.139712
131.6	0.382246	0.248331	0.140566
131.8	0.382552	0.249413	0.141635
132	0.383633	0.250612	0.14295
132.2	0.385104	0.251725	0.144411
132.4	0.386798	0.252758	0.14585
132.6	0.388487	0.253432	0.146879
132.8	0.390192	0.253976	0.147675
133	0.391601	0.254342	0.147928
133.2	0.392949	0.254489	0.147644
133.4	0.394122	0.254283	0.146809
133.6	0.395034	0.254091	0.145631
133.8	0.395576	0.254039	0.144368
134	0.395719	0.254164	0.143631
134.2	0.395724	0.254525	0.143494
134.4	0.39573	0.255405	0.143771
134.6	0.395913	0.256604	0.144371
134.8	0.396196	0.257949	0.145524
135	0.396431	0.259072	0.1468
135.2	0.396368	0.259862	0.147919
135.4	0.396169	0.260163	0.148963
135.6	0.395802	0.259862	0.149985
135.8	0.39509	0.259134	0.150472
136	0.394258	0.258061	0.15025
136.2	0.393313	0.256791	0.149448
136.4	0.392389	0.25566	0.148202
136.6	0.391377	0.254766	0.146327
136.8	0.390654	0.253983	0.144413
137	0.390103	0.253587	0.142707
137.2	0.389685	0.253663	0.141269
137.4	0.389299	0.253806	0.14005
137.6	0.389239	0.25398	0.139061
137.8	0.389628	0.254374	0.138041
138	0.390598	0.254935	0.137107
138.2	0.391783	0.255294	0.136202
138.4	0.392992	0.255379	0.135317
138.6	0.394009	0.255082	0.134601
138.8	0.394498	0.254361	0.134283
139	0.394659	0.253471	0.134315
139.2	0.394889	0.2528	0.134586
139.4	0.395417	0.252717	0.135087
139.6	0.395975	0.252953	0.135651
139.8	0.39672	0.253509	0.136338
140	0.397331	0.254326	0.137267
140.2	0.397599	0.255176	0.138349
140.4	0.397487	0.255787	0.139592
140.6	0.397366	0.256666	0.141286
140.8	0.397115	0.257414	0.143066
141	0.396772	0.257914	0.144456
141.2	0.396532	0.258425	0.145431
141.4	0.396309	0.25914	0.146273
141.6	0.396122	0.259688	0.146709
141.8	0.395886	0.260123	0.146772
142	0.395564	0.260322	0.146742
142.2	0.395143	0.260434	0.147086
142.4	0.394714	0.260472	0.147671
142.6	0.394378	0.260465	0.148164
142.8	0.394292	0.260498	0.148377
143	0.394441	0.260486	0.148197
143.2	0.394445	0.259883	0.147451
143.4	0.394321	0.258544	0.146301
143.6	0.393867	0.256635	0.145192
143.8	0.393392	0.254583	0.144468
144	0.393302	0.252846	0.144295
144.2	0.393974	0.251769	0.144714
144.4	0.39507	0.251239	0.145309
144.6	0.396615	0.251517	0.145926
144.8	0.39833	0.252572	0.14667
145	0.399957	0.2541	0.147516
145.2	0.401296	0.255701	0.147988
145.4	0.402601	0.257313	0.148555
145.6	0.403609	0.258858	0.149391
145.8	0.404521	0.260303	0.150316
146	0.405283	0.261643	0.151103
146.2	0.405862	0.262826	0.15189
146.4	0.406128	0.264004	0.152309
146.6	0.406045	0.264892	0.152321
146.8	0.405407	0.265088	0.151832
147	0.404261	0.264519	0.151027
147.2	0.403119	0.263587	0.150283
147.4	0.402261	0.26291	0.149904
147.6	0.401822	0.262449	0.1497
147.8	0.401616	0.262086	0.149531
148	0.401778	0.261969	0.14963
148.2	0.401959	0.262199	0.150019
148.4	0.401782	0.2621	0.150247
148.6	0.401234	0.261507	0.150352
148.8	0.40068	0.260644	0.150724
149	0.400524	0.259743	0.151397
149.2	0.400649	0.259087	0.15215
149.4	0.401396	0.258969	0.15313
149.6	0.402739	0.25962	0.154448
149.8	0.404448	0.260827	0.155914
150	0.40597	0.262406	0.156999
150.2	0.407176	0.263741	0.157389
150.4	0.408123	0.264651	0.157148
150.6	0.408793	0.265228	0.156503
150.8	0.40929	0.26586	0.155713
151	0.409389	0.266854	0.155172
151.2	0.409255	0.268021	0.155114
151.4	0.40873	0.268982	0.155174
151.6	0.407945	0.269769	0.155315
151.8	0.406616	0.270123	0.15525
152	0.404934	0.269288	0.154714
152.2	0.402949	0.267537	0.153868
152.4	0.401016	0.265476	0.153136
152.6	0.399408	0.263398	0.152376
152.8	0.398396	0.261503	0.151618
153	0.398351	0.260268	0.151017
153.2	0.399376	0.259649	0.150457
153.4	0.401063	0.259465	0.149727
153.6	0.402907	0.259453	0.148921
153.8	0.404568	0.259456	0.148101
154	0.405859	0.259566	0.147548
154.2	0.406742	0.260025	0.147344
154.4	0.407335	0.260917	0.147745
154.6	0.407626	0.262144	0.148307
154.8	0.407887	0.263651	0.149109
155	0.407867	0.265037	0.149736
155.2	0.407674	0.266334	0.150539
155.4	0.407447	0.26746	0.151385
155.6	0.407564	0.268309	0.152516
155.8	0.407706	0.268836	0.153441
156	0.408285	0.269195	0.154207
156.2	0.409144	0.26936	0.154644
156.4	0.410124	0.269321	0.154755
156.6	0.410916	0.269355	0.154502
156.8	0.411844	0.269538	0.15421
157	0.412787	0.270112	0.154147
157.2	0.41363	0.270953	0.154395
157.4	0.414025	0.271936	0.154744
157.6	0.414379	0.273001	0.155281
157.8	0.414761	0.274175	0.15607
158	0.414862	0.275057	0.156895
158.2	0.414502	0.275504	0.157239
158.4	0.414174	0.275969	0.157761
158.6	0.413707	0.27643	0.158386
158.8	0.413187	0.276962	0.159116
159	0.412741	0.277405	0.159671
159.2	0.412624	0.277692	0.160224
159.4	0.412337	0.27706	0.159925
159.6	0.412008	0.275548	0.159045
159.8	0.411322	0.273421	0.157906
160	0.410439	0.271189	0.156965
160.2	0.40977	0.269244	0.156335
160.4	0.409744	0.268327	0.156465
160.6	0.410322	0.268626	0.157283
160.8	0.411421	0.269792	0.15848
161	0.412966	0.271567	0.159776
161.2	0.414541	0.273523	0.161145
161.4	0.416033	0.275194	0.162615
161.6	0.417277	0.276241	0.163942
161.8	0.418654	0.277117	0.165111
162	0.419917	0.277947	0.166179
162.2	0.420728	0.278762	0.166738
162.4	0.421221	0.27945	0.166671
162.6	0.421403	0.279848	0.165892
162.8	0.421116	0.279555	0.164515
163	0.420319	0.278398	0.162495
163.2	0.419606	0.27669	0.160506
163.4	0.419017	0.275012	0.158573
163.6	0.41867	0.273509	0.15713
163.8	0.418585	0.272404	0.156318
164	0.418522	0.271976	0.156085
164.2	0.418381	0.272177	0.15613
164.4	0.418237	0.272722	0.156629
164.6	0.417953	0.273527	0.157234
164.8	0.417277	0.274147	0.157663
165	0.41712	0.274663	0.158396
165.2	0.417548	0.275162	0.159605
165.4	0.418208	0.275564	0.160922
165.6	0.418778	0.275911	0.162042
165.8	0.419542	0.276486	0.162819
166	0.420403	0.277179	0.163021
166.2	0.421233	0.277871	0.162567
166.4	0.422111	0.278448	0.161831
166.6	0.423233	0.278941	0.160976
166.8	0.424585	0.27927	0.160168
167	0.425907	0.279622	0.159528
167.2	0.426987	0.279685	0.159289
167.4	0.427589	0.279714	0.159166
167.6	0.427785	0.279826	0.159148
167.8	0.427544	0.279997	0.159209
168	0.427038	0.279982	0.159674
168.2	0.426235	0.279901	0.160056
168.4	0.425372	0.279662	0.160598
168.6	0.424707	0.279461	0.161641
168.8	0.424191	0.27925	0.163061
169	0.42351	0.279023	0.163999
169.2	0.422997	0.279055	0.164687
169.4	0.422874	0.279434	0.165004
169.6	0.423069	0.279895	0.16485
169.8	0.423509	0.280357	0.164138
170	0.424024	0.280686	0.163151
170.2	0.424233	0.280543	0.161776
170.4	0.423896	0.279943	0.160212
170.6	0.423253	0.279037	0.158699
170.8	0.422411	0.278049	0.157492
171	0.421548	0.27713	0.15667
171.2	0.42106	0.276611	0.156436
171.4	0.42107	0.276419	0.156656
171.6	0.421242	0.276526	0.157392
171.8	0.421533	0.277008	0.158378
172	0.422051	0.27785	0.159704
172.2	0.422875	0.279016	0.161184
172.4	0.424048	0.280198	0.162859
172.6	0.425531	0.281391	0.16435
172.8	0.427188	0.282389	0.165992
173	0.428857	0.283263	0.167272
173.2	0.427801	0.282768	0.166557
173.4	0.428318	0.282976	0.166871
173.6	0.428741	0.283015	0.166934
173.8	0.429069	0.282885	0.166747
174	0.429302	0.282584	0.166309
174.2	0.429441	0.282114	0.16562
174.4	0.429484	0.281474	0.164681
174.6	0.429433	0.280665	0.163491
174.8	0.429286	0.279685	0.162051
175	0.252526	0.160497	0.103559
175.2	0.250197	0.161683	0.102645
175.4	0.248097	0.162706	0.101804
175.6	0.246228	0.163565	0.101036
175.8	0.244589	0.16426	0.100343
176	0.24318	0.164791	0.0997229
176.2	0.242001	0.165158	0.0991766
176.4	0.241052	0.165361	0.0987039
176.6	0.240334	0.1654	0.0983049
176.8	0.239845	0.165276	0.0979795
177	0.240644	0.165441	0.0983436
177.2	0.241648	0.165302	0.0984373
177.4	0.242489	0.164742	0.0984754
177.6	0.243462	0.164029	0.0987251
177.8	0.244217	0.163101	0.0987002
178	0.244795	0.162135	0.0985115
178.2	0.245062	0.161117	0.098421
178.4	0.244932	0.16009	0.0982886
178.6	0.244243	0.15918	0.0977394
178.8	0.243348	0.158548	0.0969511
179	0.242611	0.15824	0.0962569
179.2	0.242233	0.158541	0.0960715
179.4	0.242251	0.159392	0.0963293
179.6	0.242674	0.160615	0.0971052
179.8	0.243276	0.161736	0.0983784
180	0.243368	0.16237	0.0993763
180.2	0.242741	0.161972	0.0997891
180.4	0.241694	0.161025	0.100006
180.6	0.240499	0.159783	0.10008
180.8	0.239437	0.158716	0.100043
181	0.23887	0.158082	0.100688
181.2	0.238638	0.158067	0.101788
181.4	0.238438	0.158113	0.10269
181.6	0.238237	0.158095	0.103357
181.8	0.23785	0.158083	0.103782
182	0.23716	0.158159	0.103702
182.2	0.236558	0.158383	0.103399
182.4	0.23625	0.158896	0.103263
182.6	0.236041	0.159397	0.103288
182.8	0.235889	0.159716	0.103462
183	0.235894	0.159627	0.103725
183.2	0.235924	0.159264	0.104081
183.4	0.235697	0.158539	0.104277
183.6	0.235187	0.157633	0.104042
183.8	0.234585	0.156599	0.103358
184	0.233983	0.155903	0.102542
184.2	0.233692	0.155812	0.101849
184.4	0.233871	0.156227	0.101364
184.6	0.234411	0.157179	0.101304
184.8	0.235034	0.158519	0.101406
185	0.235844	0.159941	0.10148
185.2	0.236647	0.161196	0.101351
185.4	0.237469	0.162488	0.101099
185.6	0.238292	0.163546	0.100746
185.8	0.239146	0.164295	0.100564
186	0.239536	0.164606	0.100464
186.2	0.239467	0.164324	0.100441
186.4	0.239074	0.163633	0.100646
186.6	0.238476	0.162729	0.101253
186.8	0.237678	0.161678	0.102124
187	0.237089	0.160555	0.103022
187.2	0.236607	0.15937	0.103403
187.4	0.235997	0.15788	0.102927
187.6	0.235535	0.156371	0.101821
187.8	0.235854	0.155342	0.100555
188	0.236806	0.154552	0.0993239
188.2	0.238162	0.154142	0.0986789
188.4	0.239742	0.154135	0.0987736
188.6	0.241176	0.154375	0.0990826
188.8	0.24177	0.154364	0.0990915
189	0.241584	0.154389	0.0990345
189.2	0.240776	0.154419	0.0988477
189.4	0.239686	0.154541	0.0986508
189.6	0.238477	0.154552	0.0984254
189.8	0.237171	0.15435	0.0982498
190	0.235721	0.153945	0.0980707
190.2	0.234368	0.153393	0.098268
190.4	0.233282	0.152847	0.0986152
190.6	0.232478	0.152431	0.0989772
190.8	0.231855	0.152109	0.0990357
191	0.231504	0.151866	0.0990735
191.2	0.231493	0.151788	0.09906
191.4	0.231718	0.151663	0.0990003
191.6	0.231886	0.151186	0.0989711
191.8	0.231979	0.150563	0.0992477
192	0.2318	0.149871	0.0994073
192.2	0.231224	0.149122	0.0989044
192.4	0.230236	0.148489	0.0980086
192.6	0.229307	0.148494	0.0972235
192.8	0.228528	0.148955	0.0964064
193	0.228148	0.149683	0.095549
193.2	0.228035	0.150324	0.0945278
193.4	0.22813	0.150807	0.0935517
193.6	0.228305	0.151023	0.0927501
193.8	0.228874	0.151324	0.0927524
194	0.229738	0.151817	0.0933828
194.2	0.230714	0.152362	0.0945357
194.4	0.231536	0.152807	0.0957089
194.6	0.232173	0.153181	0.096963
194.8	0.232525	0.153293	0.09795
195	0.232538	0.152944	0.0985803
195.2	0.232348	0.152329	0.0991137
195.4	0.232186	0.15162	0.0998515
195.6	0.231786	0.15069	0.100222
195.8	0.231218	0.14985	0.100175
196	0.230551	0.149512	0.100022
196.2	0.229836	0.149627	0.0998246
196.4	0.228973	0.149967	0.0993069
196.6	0.228304	0.150527	0.0987612
196.8	0.227653	0.15106	0.0983098
197	0.227136	0.151563	0.098217
197.2	0.226665	0.152031	0.0984118
197.4	0.226666	0.152748	0.099134
197.6	0.227051	0.15356	0.0997391
197.8	0.227581	0.154455	0.10008
198	0.22786	0.155242	0.100167
198.2	0.228385	0.156173	0.100622
198.4	0.228922	0.156941	0.101218
198.6	0.229264	0.157547	0.102139
198.8	0.229678	0.157875	0.103206
199	0.230268	0.157832	0.103919
199.2	0.230754	0.1574	0.103683
199.4	0.231247	0.156991	0.102958
199.6	0.231797	0.156641	0.101972
199.8	0.232333	0.156304	0.101087
200	0.232986	0.15624	0.100729
200.2	0.233683	0.156346	0.101067
200.4	0.234093	0.156413	0.101657
200.6	0.234339	0.15661	0.102379
200.8	0.234342	0.157026	0.102688
201	0.234424	0.157699	0.102722
201.2	0.234408	0.158374	0.102294
201.4	0.234428	0.159336	0.102146
201.6	0.234204	0.160257	0.102515
201.8	0.234165	0.161151	0.103673
202	0.233919	0.161601	0.104857
202.2	0.233487	0.161738	0.105953
202.4	0.232785	0.161059	0.106247
202.6	0.231981	0.159992	0.10584
202.8	0.231024	0.158469	0.104933
203	0.229833	0.156353	0.103998
203.2	0.228674	0.154058	0.103262
203.4	0.227752	0.152036	0.102864
203.6	0.227109	0.150267	0.102689
203.8	0.22641	0.148753	0.102524
204	0.225607	0.147897	0.102073
204.2	0.224612	0.147472	0.10107
204.4	0.223463	0.147417	0.099514
204.6	0.222742	0.147825	0.0981062
204.8	0.222534	0.148711	0.0970905
205	0.223055	0.15003	0.0967511
205.2	0.22407	0.151379	0.0970027
205.4	0.225304	0.152581	0.0978154
205.6	0.226237	0.153386	0.0983207
205.8	0.226696	0.153822	0.0984264
206	0.226513	0.153901	0.0981245
206.2	0.226073	0.153992	0.0978927
206.4	0.225584	0.153865	0.0978003
206.6	0.225078	0.153589	0.0980482
206.8	0.224819	0.153517	0.0984543
207	0.224853	0.153625	0.0988612
207.2	0.224782	0.153755	0.0991163
207.4	0.22447	0.153878	0.0990508
207.6	0.223852	0.153649	0.0982433
207.8	0.22289	0.152804	0.0969065
208	0.221879	0.151615	0.0954503
208.2	0.221305	0.150231	0.0940997
208.4	0.22109	0.148732	0.092748
208.6	0.220971	0.147127	0.0915895
208.8	0.220746	0.145413	0.0906661
209	0.220249	0.143664	0.0899623
209.2	0.219151	0.141839	0.0890541
209.4	0.217637	0.140107	0.0882161
209.6	0.216343	0.13891	0.0877152
209.8	0.21602	0.138521	0.0876286
210	0.216434	0.13878	0.0877207
210.2	0.217548	0.139689	0.0878251
210.4	0.219096	0.141112	0.0877559
210.6	0.220724	0.142893	0.0875777
210.8	0.221725	0.144596	0.0872179
211	0.222467	0.145834	0.0867509
211.2	0.223185	0.146744	0.0867395
211.4	0.224217	0.147727	0.0873989
211.6	0.225307	0.148633	0.0883105
211.8	0.226484	0.14938	0.0894087
212	0.227302	0.14999	0.0906269
212.2	0.227606	0.150378	0.0918806
212.4	0.227206	0.150257	0.0930228
212.6	0.226381	0.149909	0.0942436
212.8	0.224762	0.14909	0.0952161
213	0.223051	0.148202	0.0960767
213.2	0.221612	0.147436	0.096766
213.4	0.220384	0.146958	0.0971725
213.6	0.218991	0.146431	0.0972333
213.8	0.218015	0.146195	0.0971835
214	0.217183	0.14575	0.0968452
214.2	0.216242	0.144871	0.0960676
214.4	0.215531	0.143784	0.0950956
214.6	0.215593	0.142841	0.0942212
214.8	0.216413	0.142201	0.093572
215	0.217931	0.142165	0.0932323
215.2	0.219824	0.142617	0.0930573
215.4	0.221937	0.143272	0.0931165
215.6	0.223936	0.14395	0.0932085
215.8	0.225886	0.14487	0.0932438
216	0.227522	0.145946	0.0931099
216.2	0.228751	0.147491	0.0929457
216.4	0.229356	0.149225	0.0926653
216.6	0.229825	0.151405	0.092624
216.8	0.230046	0.15352	0.0928378
217	0.229621	0.155423	0.093238
217.2	0.228956	0.15667	0.0940175
217.4	0.228458	0.157541	0.0950807
217.6	0.227852	0.157588	0.0957603
217.8	0.226691	0.156963	0.0958967
218	0.22539	0.155813	0.095716
218.2	0.223898	0.154281	0.0952387
218.4	0.222313	0.152364	0.0946885
218.6	0.220629	0.150395	0.0945314
218.8	0.219413	0.148528	0.0947029
219	0.218677	0.146821	0.0948793
219.2	0.218349	0.145259	0.0948098
219.4	0.218223	0.143961	0.0943429
219.6	0.218394	0.142831	0.0934509
219.8	0.218656	0.142082	0.0924326
220	0.219207	0.141619	0.0916128
220.2	0.220188	0.141523	0.0913032
220.4	0.221281	0.141359	0.0911873
220.6	0.222015	0.141128	0.0911729
220.8	0.222723	0.140901	0.0914196
221	0.223257	0.14099	0.0918443
221.2	0.223314	0.141233	0.0919248
221.4	0.222819	0.141685	0.091884
221.6	0.222361	0.14234	0.0921904
221.8	0.22177	0.142975	0.0926679
222	0.220917	0.143402	0.0932767
222.2	0.219925	0.143679	0.0940698
222.4	0.219415	0.144184	0.0950892
222.6	0.218952	0.144826	0.0956051
222.8	0.218427	0.145407	0.0955184
223	0.218287	0.146017	0.0950469
223.2	0.218765	0.146658	0.0943392
223.4	0.219417	0.147099	0.093365
223.6	0.220173	0.147126	0.0921457
223.8	0.221068	0.146742	0.0906833
224	0.221813	0.145872	0.0886828
224.2	0.222291	0.144938	0.0869255
224.4	0.222681	0.144255	0.0857085
224.6	0.223269	0.144079	0.0853697
224.8	0.224146	0.144416	0.0859365
225	0.225192	0.145061	0.0876172
225.2	0.226367	0.145872	0.0899169
225.4	0.227227	0.146547	0.0923173
225.6	0.227663	0.147047	0.0946059
225.8	0.227718	0.14745	0.096768
226	0.227695	0.148136	0.0986884
226.2	0.227337	0.148835	0.0997693
226.4	0.226932	0.149442	0.10024
226.6	0.226591	0.150035	0.10023
226.8	0.226078	0.150477	0.0994816
227	0.225368	0.150645	0.0981078
227.2	0.224675	0.150599	0.0964629
227.4	0.224122	0.150535	0.0945649
227.6	0.223566	0.150404	0.0923417
227.8	0.223093	0.150113	0.0904788
228	0.222901	0.149865	0.0891201
228.2	0.223083	0.149697	0.0886404
228.4	0.2233	0.149467	0.0888188
228.6	0.223466	0.148923	0.089525
228.8	0.223676	0.148432	0.0904972
229	0.223579	0.147583	0.0915265
229.2	0.223262	0.146344	0.0922769
229.4	0.223089	0.144824	0.0929537
229.6	0.223406	0.143513	0.0936822
229.8	0.223923	0.142396	0.0941511
230	0.224466	0.141608	0.0944905
230.2	0.224626	0.141278	0.0946978
230.4	0.224441	0.141387	0.0946685
230.6	0.223781	0.141887	0.0944329
230.8	0.22279	0.142496	0.093995
231	0.221718	0.143216	0.0932036
231.2	0.220949	0.143906	0.0921765
231.4	0.220503	0.14458	0.0914942
231.6	0.220141	0.145288	0.0911113
231.8	0.219788	0.146006	0.0910754
232	0.219436	0.14656	0.0912316
232.2	0.219158	0.14686	0.0914577
232.4	0.218879	0.146863	0.0914835
232.6	0.218791	0.146283	0.0912681
232.8	0.219294	0.14544	0.0909905
233	0.220372	0.144623	0.090526
233.2	0.221712	0.143972	0.0900053
233.4	0.223026	0.14353	0.0891778
233.6	0.223991	0.143332	0.0883223
233.8	0.224118	0.143283	0.0873891
234	0.223431	0.143113	0.0864924
234.2	0.222031	0.142706	0.0855497
234.4	0.220243	0.142053	0.0847803
234.6	0.218256	0.141207	0.0842004
234.8	0.216406	0.140115	0.0837906
235	0.214772	0.13907	0.0837146
235.2	0.213235	0.138289	0.0838128
235.4	0.212112	0.138132	0.0842357
235.6	0.211625	0.138528	0.0849333
235.8	0.211623	0.139508	0.0858478
236	0.212225	0.140989	0.0870905
236.2	0.213574	0.142703	0.0886216
236.4	0.215395	0.144352	0.0900188
236.6	0.217299	0.145828	0.0908954
236.8	0.219391	0.147021	0.0917931
237	0.221418	0.147929	0.0926483
237.2	0.223267	0.148765	0.0938318
237.4	0.224609	0.149265	0.0952681
237.6	0.22556	0.149243	0.0971516
237.8	0.226096	0.148752	0.0990344
238	0.226353	0.147906	0.100734
238.2	0.226296	0.146541	0.101967
238.4	0.226001	0.144924	0.102756
238.6	0.225416	0.143494	0.102982
238.8	0.22443	0.142444	0.102779
239	0.223277	0.142034	0.102631
239.2	0.222028	0.142214	0.102494
239.4	0.221001	0.1429	0.102338
239.6	0.220465	0.143961	0.102033
239.8	0.220197	0.144856	0.101223
240	0.219547	0.145269	0.0995587
240.2	0.218627	0.145286	0.0974466
240.4	0.217568	0.145117	0.0953535
240.6	0.216655	0.144718	0.0934988
240.8	0.216203	0.14455	0.0921473
241	0.216465	0.144556	0.0913646
241.2	0.21745	0.144966	0.0910169
241.4	0.218778	0.145439	0.0907523
241.6	0.21992	0.145811	0.0903308
241.8	0.220594	0.145952	0.0896731
242	0.22086	0.145926	0.0886305
242.2	0.220773	0.145595	0.0872932
242.4	0.220579	0.145049	0.0862042
242.6	0.220648	0.144464	0.0858321
242.8	0.220865	0.1435	0.0856925
243	0.221041	0.142055	0.0856873
243.2	0.220732	0.140284	0.085767
243.4	0.219647	0.138398	0.0855843
243.6	0.217751	0.136505	0.0849825
243.8	0.215728	0.13501	0.0845429
244	0.213892	0.134083	0.0844419
244.2	0.212783	0.133757	0.0845946
244.4	0.212403	0.13422	0.0850545
244.6	0.212676	0.135512	0.0858495
244.8	0.213032	0.137378	0.0867893
245	0.213377	0.139377	0.087914
245.2	0.213737	0.141282	0.0890479
245.4	0.21451	0.142941	0.0901247
245.6	0.215948	0.144225	0.0913333
245.8	0.217914	0.145166	0.0929195
246	0.219939	0.145557	0.0945103
246.2	0.221825	0.145447	0.0959467
246.4	0.223161	0.144687	0.0969121
246.6	0.223561	0.14357	0.0974414
246.8	0.223589	0.142485	0.0976148
247	0.223894	0.141798	0.097516
247.2	0.224417	0.141329	0.0974078
247.4	0.225059	0.141229	0.0974983
247.6	0.225752	0.141387	0.0975164
247.8	0.226186	0.141726	0.0972878
248	0.226056	0.142261	0.0969326
248.2	0.225359	0.143147	0.0964647
248.4	0.224262	0.144272	0.0960725
248.6	0.223357	0.145667	0.0960364
248.8	0.222655	0.147045	0.0962198
249	0.2221	0.148333	0.0969297
249.2	0.22164	0.149404	0.0981039
249.4	0.221067	0.150182	0.0994085
249.6	0.219928	0.15018	0.10014
249.8	0.218503	0.149535	0.100259
250	0.217231	0.148611	0.0998609
250.2	0.216478	0.147773	0.0993117
250.4	0.216741	0.146987	0.0986886
250.6	0.217929	0.146362	0.0980951
250.8	0.219386	0.145787	0.0975623
251	0.220801	0.145201	0.0967244
251.2	0.22191	0.144552	0.0954698
251.4	0.222342	0.143993	0.0938939
251.6	0.221991	0.143416	0.0922826
251.8	0.22119	0.142946	0.0906285
252	0.220156	0.142616	0.0891354
252.2	0.218818	0.142321	0.0878419
252.4	0.216956	0.141679	0.0865683
252.6	0.214999	0.141179	0.0855734
252.8	0.21342	0.140908	0.0851303
253	0.212041	0.140574	0.0851536
253.2	0.210826	0.139915	0.0852053
253.4	0.210114	0.139438	0.0855638
253.6	0.210014	0.139491	0.0862395
253.8	0.210242	0.140048	0.0870262
254	0.210838	0.141085	0.0876375
254.2	0.211858	0.142724	0.0883114
254.4	0.212962	0.144432	0.0888307
254.6	0.214037	0.145743	0.0891295
254.8	0.215107	0.146706	0.0894164
255	0.216005	0.147261	0.0896423
255.2	0.21634	0.147087	0.0896699
255.4	0.216495	0.146582	0.0894877
255.6	0.216485	0.145982	0.0893378
255.8	0.215937	0.145141	0.0890906
256	0.214888	0.144048	0.0886526
256.2	0.214066	0.143271	0.0883592
256.4	0.213304	0.142452	0.0883995
256.6	0.212243	0.141217	0.0881993
256.8	0.211197	0.13974	0.0878514
257	0.210118	0.138532	0.0878402
257.2	0.208767	0.137721	0.0879225
257.4	0.207574	0.137739	0.0881846
257.6	0.206777	0.138489	0.0886584
257.8	0.206372	0.13958	0.0892922
258	0.206294	0.140553	0.0896935
258.2	0.206614	0.14116	0.0899968
258.4	0.207326	0.141409	0.0901505
258.6	0.208272	0.141395	0.0902161
258.8	0.209179	0.141457	0.0903159
259	0.210308	0.141833	0.0909065
259.2	0.211403	0.142527	0.0916861
259.4	0.212095	0.1433	0.0923191
259.6	0.21241	0.144028	0.0927239
259.8	0.212534	0.144529	0.0926963
260	0.212118	0.144629	0.0919733
260.2	0.211364	0.14422	0.0909541
260.4	0.210579	0.14353	0.0901884
260.6	0.209982	0.143077	0.089996
260.8	0.209676	0.142956	0.0902719
261	0.210115	0.143291	0.0909635
261.2	0.210935	0.14388	0.0915218
261.4	0.21197	0.14442	0.0916766
261.6	0.213017	0.144808	0.0912585
261.8	0.214252	0.145168	0.0906324
262	0.215516	0.145498	0.0899983
262.2	0.21706	0.145958	0.0897476
262.4	0.218855	0.146755	0.08979
262.6	0.220721	0.147697	0.0900205
262.8	0.22219	0.148427	0.0901197
263	0.22299	0.14882	0.0901195
263.2	0.222875	0.148764	0.0897528
263.4	0.22172	0.148179	0.0889882
263.6	0.220044	0.147218	0.088255
263.8	0.218347	0.145979	0.0877697
264	0.217101	0.1447	0.0876242
264.2	0.216505	0.143564	0.0879433
264.4	0.216404	0.142435	0.0886179
264.6	0.216648	0.141451	0.0893836
264.8	0.216824	0.140875	0.090071
265	0.216865	0.140497	0.0905477
265.2	0.217066	0.14055	0.0909678
265.4	0.217818	0.141171	0.0917317
265.6	0.218637	0.141839	0.0925172
265.8	0.219547	0.142335	0.0932478
266	0.220093	0.142466	0.0935427
266.2	0.2198	0.142259	0.0937099
266.4	0.218589	0.141669	0.0935418
266.6	0.216973	0.141128	0.0931818
266.8	0.21517	0.140521	0.0924922
267	0.213505	0.140136	0.0918917
267.2	0.21238	0.139682	0.0911781
267.4	0.211663	0.139063	0.0904191
267.6	0.211269	0.138373	0.0897423
267.8	0.210934	0.137919	0.0892365
268	0.210518	0.137629	0.0888451
268.2	0.209933	0.137663	0.0883114
268.4	0.209357	0.138258	0.0876473
268.6	0.208885	0.138895	0.0868987
268.8	0.20876	0.139456	0.0862038
269	0.209139	0.140017	0.0855263
269.2	0.209776	0.140553	0.0847707
269.4	0.210517	0.140926	0.0838757
269.6	0.211284	0.141332	0.0829575
[truncated: 1,001 more rows]

## Sheet: Fig1-mouse-ACE2-BA.2.12.1
Time (s)	100 nM	50 nM	25 nM
[truncated: 2,350 more rows]

[truncated: 14 more sheets: Fig1-mouse-ACE2-BA.4 5, Fig1-human-ACE2-Wildtype, Fig1-human-ACE2-Alpha, Fig1-human-ACE2-Beta, Fig1-human-ACE2-Gamma, Fig1-human-ACE2-BA.1, Fig1-human-ACE2-BA.2, Fig1-human-ACE2-BA.2.12.1, Fig1-human-ACE2-BA.4 5, S9 - mouse-ACE2, S9 - human-ACE2, S9-cat-ACE2, S9-dog-ACE2, S9-mink-ACE2]
